# Supplementary material for: Genetic variation in the immunoglobulin heavy chain locus shapes the human antibody repertoire
Source: Nat Commun. 2023 Jul 21;14:4419. doi: 10.1038/s41467-023-40070-x (PMC10362067; doi:10.1038/s41467-023-40070-x)
Supplement: Supplementary file 4 — Supplementary Data 1-7 [file 41467_2023_40070_MOESM4_ESM.xlsx]

## Sheet: Table index
Tables
Supplementary Data 1	Sample information with AIRR-seq and Pacific BioScience sequencing details
Supplementary Data 2	Desciptive data for large IGH SVs
Supplementary Data 3	Novel IGH alleles and associated data
Supplementary Data 4	Lead guQTLs and statistics
Supplementary Data 5	Conditional guQTLs and statistics
Supplementary Data 6	Testing allele distribution difference between guQTL genotypes
Supplementary Data 7	IGHV and isotype primers for AIRR-seq

## Sheet: Supplementary Data 1
Sample	Source	Cell source for PacBio	Additional sample name	Age	Sex	Self-reported ethnicity	Grouped ethnicity	AIRR sequencing data type	Pacific BioScience platform	PacBio IGH HiFi sequencing coverage	AIRR-seq Accession	AIRR-seq Data Acquisition	Pacific Biosciences Sequencing Data Accession	Long-read Data Acquisition
B-101	Stanford (Boyd lab)	PBMC	HHC 101	38	Female	ASIAN/ORIENTAL/HAWAIIAN/ESKIMO	East Asian	BIOMED-2/IGHV FR1 primer set (1)	SEQUELII	111.47	SRS3786869	Previously generated (reference 18)	SRX19355429	Generated as part of this study
B-104	Stanford (Boyd lab)	PBMC	HHC 104	45	Male	INDIA/ARABIA/IRAN (AKA PERSIA)	South Asian	BIOMED-2/IGHV FR1 primer set (1)	SEQUEL	38.86	SRS3786884	Previously generated (reference 18)	SRX19355430	Generated as part of this study
B-105	Stanford (Boyd lab)	PBMC	HHC 105	38	Male	ASIAN/ORIENTAL/HAWAIIAN/ESKIMO	East Asian	BIOMED-2/IGHV FR1 primer set (1)	SEQUEL	32.32	SRS3786819	Previously generated (reference 18)	SRX19355441	Generated as part of this study
B-107	Stanford (Boyd lab)	PBMC	HHC 107	39	Female	CAUCASIAN + CENTRAL/SOUTH AMERICAN	Hispanic or Latino	BIOMED-2/IGHV FR1 primer set (1)	SEQUEL	26.94	SRS3786840	Previously generated (reference 18)	SRX19355452	Generated as part of this study
B-108	Stanford (Boyd lab)	PBMC	HHC 108	49	Female	CAUCASIAN/CAUCASIAN EUROPEAN (INCLUDES TURKEY, SPAIN, GREECE, ISRAEL)	White	BIOMED-2/IGHV FR1 primer set (1)	SEQUEL	33.34	SRS3786831	Previously generated (reference 18)	SRX19355463	Generated as part of this study
B-109	Stanford (Boyd lab)	PBMC	HHC 109	19	Male	CAUCASIAN/CAUCASIAN EUROPEAN (INCLUDES TURKEY, SPAIN, GREECE, ISRAEL)	White	BIOMED-2/IGHV FR1 primer set (1)	SEQUEL	17.17	SRS3786893	Previously generated (reference 18)	SRX19355473	Generated as part of this study
B-110	Stanford (Boyd lab)	PBMC	HHC 110	28	Female	ASIAN/ORIENTAL/HAWAIIAN/ESKIMO	East Asian	BIOMED-2/IGHV FR1 primer set (1)	SEQUEL	36.67	SRS3786899	Previously generated (reference 18)	SRX19355474	Generated as part of this study
B-111	Stanford (Boyd lab)	PBMC	HHC 111	57	Male	CAUCASIAN/CAUCASIAN EUROPEAN (INCLUDES TURKEY, SPAIN, GREECE, ISRAEL)	White	BIOMED-2/IGHV FR1 primer set (1)	SEQUELII	58.57	SRS3786805	Previously generated (reference 18)	SRX19355475	Generated as part of this study
B-112	Stanford (Boyd lab)	PBMC	HHC 112	18	Male	CAUCASIAN/CAUCASIAN EUROPEAN (INCLUDES TURKEY, SPAIN, GREECE, ISRAEL)	White	BIOMED-2/IGHV FR1 primer set (1)	SEQUELII	56.21	SRS3786846	Previously generated (reference 18)	SRX19355476	Generated as part of this study
B-113	Stanford (Boyd lab)	PBMC	HHC 113	54	Female	CAUCASIAN/CAUCASIAN EUROPEAN (INCLUDES TURKEY, SPAIN, GREECE, ISRAEL)	White	BIOMED-2/IGHV FR1 primer set (1)	SEQUELII	52.85	SRS3786888	Previously generated (reference 18)	SRX19355477	Generated as part of this study
B-114	Stanford (Boyd lab)	PBMC	HHC 114	27	Male	CAUCASIAN/CAUCASIAN EUROPEAN (INCLUDES TURKEY, SPAIN, GREECE, ISRAEL)	White	BIOMED-2/IGHV FR1 primer set (1)	SEQUELII	27.38	SRS3786810	Previously generated (reference 18)	SRX19355431	Generated as part of this study
B-2	Stanford (Boyd lab)	PBMC	HHC 2	60	Male	CAUCASIAN/CAUCASIAN EUROPEAN (INCLUDES TURKEY, SPAIN, GREECE, ISRAEL)	White	BIOMED-2/IGHV FR1 primer set (1)	SEQUEL	67.11	SRS3786803	Previously generated (reference 18)	SRX19355432	Generated as part of this study
B-20	Stanford (Boyd lab)	PBMC	HHC 20	17	Female	CAUCASIAN + NATIVE AMERICAN	American Indian or Alaska Native	BIOMED-2/IGHV FR1 primer set (1)	SEQUEL	65.98	SRS3786890	Previously generated (reference 18)	SRX19355433	Generated as part of this study
B-21	Stanford (Boyd lab)	PBMC	HHC 21	34	Male	CAUCASIAN/CAUCASIAN EUROPEAN (INCLUDES TURKEY, SPAIN, GREECE, ISRAEL)	White	BIOMED-2/IGHV FR1 primer set (1)	SEQUEL	45.08	SRS3786794	Previously generated (reference 18)	SRX19355434	Generated as part of this study
B-33	Stanford (Boyd lab)	PBMC	HHC 33	63	Male	CAUCASIAN/CAUCASIAN EUROPEAN (INCLUDES TURKEY, SPAIN, GREECE, ISRAEL)	White	BIOMED-2/IGHV FR1 primer set (1)	SEQUEL	12.65	SRS3786793	Previously generated (reference 18)	SRX19355435	Generated as part of this study
B-35	Stanford (Boyd lab)	PBMC	HHC 35	56	Female	CAUCASIAN/CAUCASIAN EUROPEAN (INCLUDES TURKEY, SPAIN, GREECE, ISRAEL)	White	BIOMED-2/IGHV FR1 primer set (1)	SEQUEL	18.8	SRS3786798	Previously generated (reference 18)	SRX19355436	Generated as part of this study
B-36	Stanford (Boyd lab)	PBMC	HHC 36	58	Female	CAUCASIAN/CAUCASIAN EUROPEAN (INCLUDES TURKEY, SPAIN, GREECE, ISRAEL)	White	BIOMED-2/IGHV FR1 primer set (1)	SEQUEL	17.62	SRS3786883	Previously generated (reference 18)	SRX19355437	Generated as part of this study
B-37	Stanford (Boyd lab)	PBMC	HHC 37	43	Male	INDIA/ARABIA/IRAN (AKA PERSIA)	South Asian	BIOMED-2/IGHV FR1 primer set (1)	SEQUEL	7.62	SRS3786815	Previously generated (reference 18)	SRX19355438	Generated as part of this study
B-39	Stanford (Boyd lab)	PBMC	HHC 39	17	Female	INDIA/ARABIA/IRAN (AKA PERSIA)	South Asian	BIOMED-2/IGHV FR1 primer set (1)	SEQUEL	9.92	SRS3786897	Previously generated (reference 18)	SRX19355439	Generated as part of this study
B-4	Stanford (Boyd lab)	PBMC	HHC 4	68	Male	CAUCASIAN/CAUCASIAN EUROPEAN (INCLUDES TURKEY, SPAIN, GREECE, ISRAEL)	White	BIOMED-2/IGHV FR1 primer set (1)	SEQUEL	56.08	SRS3786856	Previously generated (reference 18)	SRX19355440	Generated as part of this study
B-43	Stanford (Boyd lab)	PBMC	HHC 43	57	Female	CAUCASIAN/CAUCASIAN EUROPEAN (INCLUDES TURKEY, SPAIN, GREECE, ISRAEL)	White	BIOMED-2/IGHV FR1 primer set (1)	SEQUEL	7.09	SRS3786902	Previously generated (reference 18)	SRX19355442	Generated as part of this study
B-45	Stanford (Boyd lab)	PBMC	HHC 45	71	Female	CAUCASIAN/CAUCASIAN EUROPEAN (INCLUDES TURKEY, SPAIN, GREECE, ISRAEL)	White	BIOMED-2/IGHV FR1 primer set (1)	SEQUEL	16.87	SRS3786876	Previously generated (reference 18)	SRX19355443	Generated as part of this study
B-5	Stanford (Boyd lab)	PBMC	HHC 5	59	Female	CAUCASIAN/CAUCASIAN EUROPEAN (INCLUDES TURKEY, SPAIN, GREECE, ISRAEL)	White	BIOMED-2/IGHV FR1 primer set (1)	SEQUEL	77.27	SRS3786838	Previously generated (reference 18)	SRX19355444	Generated as part of this study
B-51	Stanford (Boyd lab)	PBMC	HHC 51	65	Female	CAUCASIAN/CAUCASIAN EUROPEAN (INCLUDES TURKEY, SPAIN, GREECE, ISRAEL)	White	BIOMED-2/IGHV FR1 primer set (1)	SEQUEL	26.57	SRS3786823	Previously generated (reference 18)	SRX19355445	Generated as part of this study
B-52	Stanford (Boyd lab)	PBMC	HHC 52	45	Male	CAUCASIAN/CAUCASIAN EUROPEAN (INCLUDES TURKEY, SPAIN, GREECE, ISRAEL)	White	BIOMED-2/IGHV FR1 primer set (1)	SEQUEL	32.27	SRS3786896	Previously generated (reference 18)	SRX19355446	Generated as part of this study
B-53	Stanford (Boyd lab)	PBMC	HHC 53	66	Male	ASIAN/ORIENTAL/HAWAIIAN/ESKIMO	East Asian	BIOMED-2/IGHV FR1 primer set (1)	SEQUEL	18.2	SRS3786802	Previously generated (reference 18)	SRX19355447	Generated as part of this study
B-55	Stanford (Boyd lab)	PBMC	HHC 55	61	Female	CAUCASIAN/CAUCASIAN EUROPEAN (INCLUDES TURKEY, SPAIN, GREECE, ISRAEL)	White	BIOMED-2/IGHV FR1 primer set (1)	SEQUEL	20.26	SRS3786812	Previously generated (reference 18)	SRX19355448	Generated as part of this study
B-58	Stanford (Boyd lab)	PBMC	HHC 58	54	Male	CAUCASIAN/CAUCASIAN EUROPEAN (INCLUDES TURKEY, SPAIN, GREECE, ISRAEL)	White	BIOMED-2/IGHV FR1 primer set (1)	SEQUEL	26.29	SRS3786839	Previously generated (reference 18)	SRX19355449	Generated as part of this study
B-6	Stanford (Boyd lab)	PBMC	HHC 6	58	Male	AFRICAN AMERICAN	Black or African American	BIOMED-2/IGHV FR1 primer set (1)	SEQUEL	48.59	SRS3786870	Previously generated (reference 18)	SRX19355450	Generated as part of this study
B-60	Stanford (Boyd lab)	PBMC	HHC 60	48	Male	ASIAN/ORIENTAL/HAWAIIAN/ESKIMO	East Asian	BIOMED-2/IGHV FR1 primer set (1)	SEQUELII	153.31	SRS3786881	Previously generated (reference 18)	SRX19355451	Generated as part of this study
B-62	Stanford (Boyd lab)	PBMC	HHC 62	39	Female	CAUCASIAN/CAUCASIAN EUROPEAN (INCLUDES TURKEY, SPAIN, GREECE, ISRAEL)	White	BIOMED-2/IGHV FR1 primer set (1)	SEQUEL	21.59	SRS3786818	Previously generated (reference 18)	SRX19355454	Generated as part of this study
B-65	Stanford (Boyd lab)	PBMC	HHC 65	26	Male	ASIAN/ORIENTAL/HAWAIIAN/ESKIMO	East Asian	BIOMED-2/IGHV FR1 primer set (1)	SEQUEL	20.32	SRS3786799	Previously generated (reference 18)	SRX19355455	Generated as part of this study
B-68	Stanford (Boyd lab)	PBMC	HHC 68	54	Male	ASIAN/ORIENTAL/HAWAIIAN/ESKIMO	East Asian	BIOMED-2/IGHV FR1 primer set (1)	SEQUEL	33.76	SRS3786808	Previously generated (reference 18)	SRX19355456	Generated as part of this study
B-69	Stanford (Boyd lab)	PBMC	HHC 69	55	Male	ASIAN/ORIENTAL/HAWAIIAN/ESKIMO	East Asian	BIOMED-2/IGHV FR1 primer set (1)	SEQUELII	170.7	SRS3786864	Previously generated (reference 18)	SRX19355457	Generated as part of this study
B-70	Stanford (Boyd lab)	PBMC	HHC 70	43	Male	CAUCASIAN/CAUCASIAN EUROPEAN (INCLUDES TURKEY, SPAIN, GREECE, ISRAEL)	White	BIOMED-2/IGHV FR1 primer set (1)	SEQUEL	30.83	SRS3786858	Previously generated (reference 18)	SRX19355458	Generated as part of this study
B-71	Stanford (Boyd lab)	PBMC	HHC 71	78	Female	CAUCASIAN/CAUCASIAN EUROPEAN (INCLUDES TURKEY, SPAIN, GREECE, ISRAEL)	White	BIOMED-2/IGHV FR1 primer set (1)	SEQUEL	77.06	SRS3786861	Previously generated (reference 18)	SRX19355459	Generated as part of this study
B-73	Stanford (Boyd lab)	PBMC	HHC 73	37	Male	CAUCASIAN/CAUCASIAN EUROPEAN (INCLUDES TURKEY, SPAIN, GREECE, ISRAEL)	White	BIOMED-2/IGHV FR1 primer set (1)	SEQUEL	57.84	SRS3786817	Previously generated (reference 18)	SRX19355461	Generated as part of this study
B-74	Stanford (Boyd lab)	PBMC	HHC 74	69	Male	CAUCASIAN/CAUCASIAN EUROPEAN (INCLUDES TURKEY, SPAIN, GREECE, ISRAEL)	White	BIOMED-2/IGHV FR1 primer set (1)	SEQUEL	67.8	SRS3786804	Previously generated (reference 18)	SRX19355462	Generated as part of this study
B-75	Stanford (Boyd lab)	PBMC	HHC 75	48	Female	ASIAN/ORIENTAL/HAWAIIAN/ESKIMO	East Asian	BIOMED-2/IGHV FR1 primer set (1)	SEQUEL	75.98	SRS3786791	Previously generated (reference 18)	SRX19355464	Generated as part of this study
B-77	Stanford (Boyd lab)	PBMC	HHC 77	62	Male	ASIAN/ORIENTAL/HAWAIIAN/ESKIMO	East Asian	BIOMED-2/IGHV FR1 primer set (1)	SEQUELII	95.44	SRS3786841	Previously generated (reference 18)	SRX19355465	Generated as part of this study
B-85	Stanford (Boyd lab)	PBMC	HHC 85	55	Male	CAUCASIAN/CAUCASIAN EUROPEAN (INCLUDES TURKEY, SPAIN, GREECE, ISRAEL)	White	BIOMED-2/IGHV FR1 primer set (1)	SEQUEL	56.18	SRS3786901	Previously generated (reference 18)	SRX19355466	Generated as part of this study
B-86	Stanford (Boyd lab)	PBMC	HHC 86	57	Male	CAUCASIAN/CAUCASIAN EUROPEAN (INCLUDES TURKEY, SPAIN, GREECE, ISRAEL)	White	BIOMED-2/IGHV FR1 primer set (1)	SEQUEL	51.89	SRS3786842	Previously generated (reference 18)	SRX19355467	Generated as part of this study
B-87	Stanford (Boyd lab)	PBMC	HHC 87	49	Male	CAUCASIAN/CAUCASIAN EUROPEAN (INCLUDES TURKEY, SPAIN, GREECE, ISRAEL)	White	BIOMED-2/IGHV FR1 primer set (1)	SEQUEL	51.89	SRS3786885	Previously generated (reference 18)	SRX19355468	Generated as part of this study
B-89	Stanford (Boyd lab)	PBMC	HHC 89	46	Male	CAUCASIAN/CAUCASIAN EUROPEAN (INCLUDES TURKEY, SPAIN, GREECE, ISRAEL)	White	BIOMED-2/IGHV FR1 primer set (1)	SEQUELII	149.4	SRS3786821	Previously generated (reference 18)	SRX19355469	Generated as part of this study
B-92	Stanford (Boyd lab)	PBMC	HHC 92	59	Female	CAUCASIAN/CAUCASIAN EUROPEAN (INCLUDES TURKEY, SPAIN, GREECE, ISRAEL)	White	BIOMED-2/IGHV FR1 primer set (1)	SEQUELII	96.62	SRS3786849	Previously generated (reference 18)	SRX19355470	Generated as part of this study
B-93	Stanford (Boyd lab)	PBMC	HHC 93	50	Male	CAUCASIAN/CAUCASIAN EUROPEAN (INCLUDES TURKEY, SPAIN, GREECE, ISRAEL)	White	BIOMED-2/IGHV FR1 primer set (1)	SEQUELII	85.37	SRS3786813	Previously generated (reference 18)	SRX19355471	Generated as part of this study
B-95	Stanford (Boyd lab)	PBMC	HHC 95	22	Male	#N/A	Unknown	BIOMED-2/IGHV FR1 primer set (1)	SEQUEL	65.96	SRS3786891	Previously generated (reference 18)	SRX19355472	Generated as part of this study
SC-1	STEMCELL Technologies	PBMC	110040504	32	Male	Caucasian	White	5' RACE	SEQUELII	83.55	SRX19355879	Generated as part of this study	SRX19354801	Generated as part of this study
SC-11	STEMCELL Technologies	PBMC	RG2037	33	Male	Caucasian	White	5' RACE	SEQUELII	87.88	SRX19355880	Generated as part of this study	SRX19354802	Generated as part of this study
SC-13	STEMCELL Technologies	PBMC	CE0005786	23	Female	Caucasian	White	5' RACE	SEQUELII	60.84	SRX19355891	Generated as part of this study	SRX19354857	Generated as part of this study
SC-14	STEMCELL Technologies	PBMC	110046119	36	Male	Caucasian	White	5' RACE	SEQUELII	42.6	SRX19355900	Generated as part of this study	SRX19354868	Generated as part of this study
SC-15	STEMCELL Technologies	PBMC	RG1823	45	Male	Caucasian	White	5' RACE	SEQUELII	90.16	SRX19355901	Generated as part of this study	SRX19354879	Generated as part of this study
SC-16	STEMCELL Technologies	PBMC	RG2459	20	Male	Caucasian	White	5' RACE	SEQUELII	130.72	SRX19355902	Generated as part of this study	SRX19354890	Generated as part of this study
SC-17	STEMCELL Technologies	PBMC	CE0005802	28	Male	Caucasian	White	5' RACE	SEQUELII	76.72	SRX19355903	Generated as part of this study	SRX19354901	Generated as part of this study
SC-18	STEMCELL Technologies	PBMC	RG1288	43	Female	Caucasian	White	5' RACE	SEQUELII	111.05	SRX19355904	Generated as part of this study	SRX19354810	Generated as part of this study
SC-19	STEMCELL Technologies	PBMC	RG2379	34	Male	African American	Black or African American	5' RACE	SEQUELII	84.57	SRX19355905	Generated as part of this study	SRX19354821	Generated as part of this study
SC-20	STEMCELL Technologies	PBMC	CE0005924	27	Male	Hispanic	Hispanic or Latino	5' RACE	SEQUELII	169.28	SRX19355906	Generated as part of this study	SRX19354832	Generated as part of this study
SC-21	STEMCELL Technologies	PBMC	RG1895	42	Male	Caucasian	White	5' RACE	SEQUELII	212.28	SRX19355881	Generated as part of this study	SRX19354803	Generated as part of this study
SC-22	STEMCELL Technologies	PBMC	RG1849	26	Female	Caucasian	White	5' RACE	SEQUELII	61.86	SRX19355882	Generated as part of this study	SRR24993720	Generated as part of this study
SC-23	STEMCELL Technologies	PBMC	RG2226	44	Female	Caucasian	White	5' RACE	SEQUELII	151.95	SRX19355883	Generated as part of this study	SRX19354848	Generated as part of this study
SC-24	STEMCELL Technologies	PBMC	RG1889	31	Male	Caucasian	White	5' RACE	SEQUELII	189.64	SRX19355884	Generated as part of this study	SRX19354849	Generated as part of this study
SC-27	STEMCELL Technologies	PBMC	NA	21	Female	Unknown	Unknown	5' RACE	SEQUELII	68.61	SRR23046720	Generated as part of this study	SRX19354850	Generated as part of this study
SC-4	STEMCELL Technologies	PBMC	CE0005797	22	Female	Caucasian	White	5' RACE	SEQUELII	50.37	SRX19355885	Generated as part of this study	SRX19354851	Generated as part of this study
SC-6	STEMCELL Technologies	PBMC	RG2155	33	Male	Caucasian	White	5' RACE	SEQUELII	137.13	SRX19355886	Generated as part of this study	SRX19354852	Generated as part of this study
W-1	Harvard (Marasco lab)	PMN	1	32	.	White	White	5' RACE	SEQUELII	148.72	SRX19355889	Generated as part of this study	SRX19354853	Generated as part of this study
W-10	Harvard (Marasco lab)	PMN	10	32	.	White	White	5' RACE	SEQUELII	231.07	SRX19355890	Generated as part of this study	SRX19354854	Generated as part of this study
W-100	Harvard (Marasco lab)	PBMC	100	43	.	White	White	IGHV FR1 primer set (2)	SEQUELII	47.83	SRX19536709	Generated as part of this study	SRX19354855	Generated as part of this study
W-101	Harvard (Marasco lab)	PBMC	101	66	.	White	White	IGHV FR1 primer set (2)	RSII	21.18	SRX19536710	Generated as part of this study	SRX19354856	Generated as part of this study
W-102	Harvard (Marasco lab)	PBMC	102	23	.	AF/Frican American	Black or African American	IGHV FR1 primer set (2)	RSII	58.07	SRX19536721	Generated as part of this study	SRX19354858	Generated as part of this study
W-103	Harvard (Marasco lab)	PMN	103	60	.	African American	Black or African American	5' RACE	SEQUELII	89.31	SRX19355892	Generated as part of this study	SRX19354859	Generated as part of this study
W-104	Harvard (Marasco lab)	PBMC	104	56	.	African American	Black or African American	IGHV FR1 primer set (2)	RSII	58.35	SRX19536732	Generated as part of this study	SRX19354860	Generated as part of this study
W-105	Harvard (Marasco lab)	PBMC	105	39	.	Chinese	South Asian	IGHV FR1 primer set (2)	RSII	22.32	SRX19536743	Generated as part of this study	SRX19354861	Generated as part of this study
W-107	Harvard (Marasco lab)	PBMC	107	45	.	Chinese	South Asian	IGHV FR1 primer set (2)	RSII	41.62	SRX19536754	Generated as part of this study	SRX19354862	Generated as part of this study
W-109	Harvard (Marasco lab)	PMN	109	24	.	Chinese	South Asian	5' RACE	SEQUELII	2.36	SRX19355893	Generated as part of this study	SRX19354863	Generated as part of this study
W-11	Harvard (Marasco lab)	PBMC	11	29	.	White	White	IGHV FR1 primer set (2)	SEQUEL	65.08	SRX19536761	Generated as part of this study	SRX19354864	Generated as part of this study
W-110	Harvard (Marasco lab)	PBMC	110	48	.	Chinese	South Asian	IGHV FR1 primer set (2)	SEQUEL	65.81	SRX19536762	Generated as part of this study	SRX19354865	Generated as part of this study
W-111	Harvard (Marasco lab)	PBMC	111	54	.	African American	Black or African American	IGHV FR1 primer set (2)	RSII	25.28	SRX19536763	Generated as part of this study	SRX19354866	Generated as part of this study
W-112	Harvard (Marasco lab)	PBMC	112	32	.	AF/Frican American	Black or African American	IGHV FR1 primer set (2)	RSII	58.76	SRX19536764	Generated as part of this study	SRX19354867	Generated as part of this study
W-114	Harvard (Marasco lab)	PBMC	114	31	.	Chinese	South Asian	IGHV FR1 primer set (2)	RSII	58.46	SRX19536711	Generated as part of this study	SRX19354869	Generated as part of this study
W-115	Harvard (Marasco lab)	PBMC	115	47	.	AF/Frican American	Black or African American	IGHV FR1 primer set (2)	RSII	6.14	SRX19536712	Generated as part of this study	SRX19354870	Generated as part of this study
W-117	Harvard (Marasco lab)	PMN	117	35	.	Hispanic	Hispanic or Latino	5' RACE	SEQUELII	114.47	SRX19355894	Generated as part of this study	SRX19354871	Generated as part of this study
W-119	Harvard (Marasco lab)	PBMC	119	30	.	Hispanic	Hispanic or Latino	IGHV FR1 primer set (2)	RSII	73.35	SRX19536713	Generated as part of this study	SRX19354872	Generated as part of this study
W-120	Harvard (Marasco lab)	PBMC	120	26	.	Hispanic	Hispanic or Latino	IGHV FR1 primer set (2)	RSII	35.08	SRX19536714	Generated as part of this study	SRX19354873	Generated as part of this study
W-121	Harvard (Marasco lab)	PMN	121	20	.	African American	Black or African American	5' RACE	SEQUELII	67.78	SRR24991662	Generated as part of this study	SRX19354874	Generated as part of this study
W-122	Harvard (Marasco lab)	PBMC	122	37	.	Hispanic	Hispanic or Latino	IGHV FR1 primer set (2)	SEQUELII	31.4	SRX19536715	Generated as part of this study	SRX19354875	Generated as part of this study
W-123	Harvard (Marasco lab)	PMN	123	36	.	AF/Frican American	Black or African American	5' RACE	SEQUELII	22.47	SRR24991627	Generated as part of this study	SRX19354876	Generated as part of this study
W-124	Harvard (Marasco lab)	PBMC	124	30	.	Hispanic	Hispanic or Latino	IGHV FR1 primer set (2)	RSII	9.27	SRX19536716	Generated as part of this study	SRX19354877	Generated as part of this study
W-125	Harvard (Marasco lab)	PBMC	125	40	.	AF/Frican American	Black or African American	IGHV FR1 primer set (2)	RSII	58.38	SRX19536717	Generated as part of this study	SRX19354878	Generated as part of this study
W-127	Harvard (Marasco lab)	PBMC	127	31	.	Hispanic	Hispanic or Latino	IGHV FR1 primer set (2)	RSII	56.59	SRX19536718	Generated as part of this study	SRX19354880	Generated as part of this study
W-128	Harvard (Marasco lab)	PBMC	128	57	.	Chinese	South Asian	IGHV FR1 primer set (2)	RSII	56.34	SRX19536719	Generated as part of this study	SRX19354881	Generated as part of this study
W-129	Harvard (Marasco lab)	PBMC	129	63	.	White	White	IGHV FR1 primer set (2)	SEQUELII	53.28	SRX19536720	Generated as part of this study	SRX19354882	Generated as part of this study
W-130	Harvard (Marasco lab)	PBMC	130	29	.	Chinese	South Asian	IGHV FR1 primer set (2)	SEQUELII	63.03	SRX19536722	Generated as part of this study	SRX19354883	Generated as part of this study
W-131	Harvard (Marasco lab)	PBMC	131	42	.	Chinese	South Asian	IGHV FR1 primer set (2)	SEQUELII	39.17	SRX19536723	Generated as part of this study	SRX19354884	Generated as part of this study
W-132	Harvard (Marasco lab)	PBMC	132	50	.	Hispanic	Hispanic or Latino	IGHV FR1 primer set (2)	RSII	35.28	SRX19536724	Generated as part of this study	SRX19354885	Generated as part of this study
W-133	Harvard (Marasco lab)	PBMC	133	21	.	Hispanic	Hispanic or Latino	IGHV FR1 primer set (2)	RSII	58.27	SRX19536725	Generated as part of this study	SRX19354886	Generated as part of this study
W-134	Harvard (Marasco lab)	PBMC	134	39	.	Hispanic	Hispanic or Latino	IGHV FR1 primer set (2)	RSII	54.42	SRX19536726	Generated as part of this study	SRX19354887	Generated as part of this study
W-135	Harvard (Marasco lab)	PMN	135	57	.	Hispanic	Hispanic or Latino	5' RACE	SEQUELII	85.29	SRR24991661	Generated as part of this study	SRX19354888	Generated as part of this study
W-14	Harvard (Marasco lab)	PBMC	14	54	.	White	White	IGHV FR1 primer set (2)	RSII	29.73	SRX19536727	Generated as part of this study	SRX19354889	Generated as part of this study
W-15	Harvard (Marasco lab)	PBMC	15	30	.	White	White	IGHV FR1 primer set (2)	SEQUEL	92.6	SRX19536728	Generated as part of this study	SRX19354891	Generated as part of this study
W-19	Harvard (Marasco lab)	PBMC	19	28	.	White	White	5' RACE	SEQUELII	141.21	SRR24991660	Generated as part of this study	SRX19354892	Generated as part of this study
W-2	Harvard (Marasco lab)	PBMC	2	25	.	Asian - Chinese	South Asian	IGHV FR1 primer set (2)	RSII	28.65	SRX19536729	Generated as part of this study	SRX19354893	Generated as part of this study
W-22	Harvard (Marasco lab)	PBMC	22	58	.	White	White	IGHV FR1 primer set (2)	RSII	42.29	SRX19536730	Generated as part of this study	SRX19354894	Generated as part of this study
W-23	Harvard (Marasco lab)	PMN	23	45	.	White	White	5' RACE	SEQUELII	47.25	SRR24991659	Generated as part of this study	SRX19354895	Generated as part of this study
W-25	Harvard (Marasco lab)	PMN	25	46	.	White	White	5' RACE	SEQUELII	145.1	SRR24991658	Generated as part of this study	SRX19354896	Generated as part of this study
W-26	Harvard (Marasco lab)	PMN	26	49	.	Native Hawaiian	Native Hawaiian or Other Pacific Islander	5' RACE	SEQUELII	50.54	SRR24991657	Generated as part of this study	SRX19354897	Generated as part of this study
W-3	Harvard (Marasco lab)	PBMC	3	28	.	Asian - Cambodian	South Asian	5' RACE	SEQUELII	17.31	SRR24991650	Generated as part of this study	SRX19354898	Generated as part of this study
W-30	Harvard (Marasco lab)	PMN	30	34	.	White	White	5' RACE	SEQUELII	208.57	SRR24991656	Generated as part of this study	SRX19354899	Generated as part of this study
W-32	Harvard (Marasco lab)	PMN	32	41	.	White	White	5' RACE	SEQUELII	138.38	SRR24991655	Generated as part of this study	SRX19354900	Generated as part of this study
W-34	Harvard (Marasco lab)	PMN	34	30	.	White	White	5' RACE	SEQUELII	230.32	SRR24991654	Generated as part of this study	SRX19354902	Generated as part of this study
W-35	Harvard (Marasco lab)	PBMC	35	32	.	Asian - Chinese	South Asian	IGHV FR1 primer set (2)	RSII	58.08	SRX19536731	Generated as part of this study	SRX19354903	Generated as part of this study
W-36	Harvard (Marasco lab)	PBMC	36	53	.	Black or African American	Black or African American	IGHV FR1 primer set (2)	RSII	79.63	SRX19536733	Generated as part of this study	SRX19354904	Generated as part of this study
W-37	Harvard (Marasco lab)	PMN	37	50	.	Hispanic/L/Latino	Hispanic or Latino	5' RACE	SEQUELII	248.58	SRR24991653	Generated as part of this study	SRX19354905	Generated as part of this study
W-38	Harvard (Marasco lab)	PBMC	38	35	.	White	White	IGHV FR1 primer set (2)	RSII	47.09	SRX19536734	Generated as part of this study	SRX19354906	Generated as part of this study
W-40	Harvard (Marasco lab)	PBMC	40	25	.	White	White	IGHV FR1 primer set (2)	RSII	43.55	SRX19536735	Generated as part of this study	SRX19354805	Generated as part of this study
W-43	Harvard (Marasco lab)	PBMC	43	45	.	White	White	IGHV FR1 primer set (2)	RSII	41.51	SRX19536736	Generated as part of this study	SRX19354806	Generated as part of this study
W-45	Harvard (Marasco lab)	PBMC	45	29	.	White/Spanish (European)	White	IGHV FR1 primer set (2)	SEQUEL	37.99	SRX19536737	Generated as part of this study	SRX19354807	Generated as part of this study
W-46	Harvard (Marasco lab)	PBMC	46	25	.	Asian - Chinese	South Asian	IGHV FR1 primer set (2)	RSII	60.64	SRX19536738	Generated as part of this study	SRX19354808	Generated as part of this study
W-48	Harvard (Marasco lab)	PBMC	48	41	.	White	White	IGHV FR1 primer set (2)	RSII	27.84	SRX19536739	Generated as part of this study	SRX19354809	Generated as part of this study
W-50	Harvard (Marasco lab)	PBMC	50	30	.	Hispanic/latino	Hispanic or Latino	IGHV FR1 primer set (2)	RSII	90.81	SRX19536740	Generated as part of this study	SRX19354811	Generated as part of this study
W-51	Harvard (Marasco lab)	PBMC	51	57	.	Black or African American	Black or African American	IGHV FR1 primer set (2)	RSII	69.24	SRX19536741	Generated as part of this study	SRX19354812	Generated as part of this study
W-52	Harvard (Marasco lab)	PBMC	52	25	.	Black or African American	Black or African American	IGHV FR1 primer set (2)	RSII	69.82	SRX19536742	Generated as part of this study	SRX19354813	Generated as part of this study
W-53	Harvard (Marasco lab)	PBMC	53	38	.	Hispanic/L/Latino	Hispanic or Latino	IGHV FR1 primer set (2)	RSII	52.86	SRX19536744	Generated as part of this study	SRX19354814	Generated as part of this study
W-54	Harvard (Marasco lab)	PBMC	54	34	.	Hispanic/L/Latino	Hispanic or Latino	5' RACE	SEQUELII	80.27	SRR24991652	Generated as part of this study	SRX19354815	Generated as part of this study
W-55	Harvard (Marasco lab)	PMN	55	42	.	White	White	5' RACE	SEQUELII	203.87	SRR24991651	Generated as part of this study	SRX19354816	Generated as part of this study
W-56	Harvard (Marasco lab)	PBMC	56	57	.	Asian - Chinese	South Asian	IGHV FR1 primer set (2)	RSII	46.76	SRX19536745	Generated as part of this study	SRX19354817	Generated as part of this study
W-57	Harvard (Marasco lab)	PBMC	57	31	.	White	White	5' RACE	SEQUELII	55.32	SRR24991649	Generated as part of this study	SRX19354818	Generated as part of this study
W-59	Harvard (Marasco lab)	PBMC	59	23	.	Black or African American	Black or African American	5' RACE	SEQUELII	113.86	SRR24991648	Generated as part of this study	SRX19354819	Generated as part of this study
W-60	Harvard (Marasco lab)	PBMC	60	59	.	White	White	IGHV FR1 primer set (2)	RSII	50.86	SRX19536746	Generated as part of this study	SRX19354820	Generated as part of this study
W-61	Harvard (Marasco lab)	PMN	61	31	.	White/Asian - Chinese	South Asian	5' RACE	SEQUELII	174.81	SRX19355895	Generated as part of this study	SRX19354822	Generated as part of this study
W-62	Harvard (Marasco lab)	PBMC	62	35	.	White	White	IGHV FR1 primer set (2)	RSII	48.12	SRX19536747	Generated as part of this study	SRX19354823	Generated as part of this study
W-64	Harvard (Marasco lab)	PBMC	64	45	.	BL/Lack or AF/Frican American	Black or African American	IGHV FR1 primer set (2)	SEQUELII	65.59	SRX19536748	Generated as part of this study	SRX19354824	Generated as part of this study
W-67	Harvard (Marasco lab)	PBMC	67	43	.	White	White	IGHV FR1 primer set (2)	SEQUELII	162.64	SRX19536749	Generated as part of this study	SRX19354825	Generated as part of this study
W-69	Harvard (Marasco lab)	PBMC	69	46	.	White	White	IGHV FR1 primer set (2)	SEQUELII	70.27	SRX19536750	Generated as part of this study	SRX19354826	Generated as part of this study
W-7	Harvard (Marasco lab)	PBMC	7	24	.	Hispanic/L/Latino	Hispanic or Latino	IGHV FR1 primer set (2)	RSII	72.6	SRX19536751	Generated as part of this study	SRX19354827	Generated as part of this study
W-70	Harvard (Marasco lab)	PBMC	70	27	.	Asian - Chinese	South Asian	IGHV FR1 primer set (2)	SEQUELII	145.11	SRX19536752	Generated as part of this study	SRX19354828	Generated as part of this study
W-71	Harvard (Marasco lab)	PBMC	71	44	.	White	White	IGHV FR1 primer set (2)	SEQUELII	120.59	SRX19536753	Generated as part of this study	SRX19354829	Generated as part of this study
W-75	Harvard (Marasco lab)	PMN	75	37	.	White	White	5' RACE	SEQUELII	96.83	SRR24991646	Generated as part of this study	SRX19354830	Generated as part of this study
W-76	Harvard (Marasco lab)	PMN	76	68	.	White	White	5' RACE	SEQUELII	27.22	SRX19355887	Generated as part of this study	SRX19354831	Generated as part of this study
W-79	Harvard (Marasco lab)	PMN	79	58	.	White	White	5' RACE	SEQUELII	81.23	SRX19355888	Generated as part of this study	SRX19354833	Generated as part of this study
W-81	Harvard (Marasco lab)	PMN	81	27	.	BL/Lack or AF/Frican American	Black or African American	5' RACE	SEQUELII	67.67	SRR24991645	Generated as part of this study	SRX19354834	Generated as part of this study
W-82	Harvard (Marasco lab)	PMN	82	47	.	White	White	5' RACE	SEQUELII	114.57	SRR24991644	Generated as part of this study	SRX19354835	Generated as part of this study
W-83	Harvard (Marasco lab)	PMN	83	51	.	White	White	5' RACE	SEQUELII	154.17	SRR24991643	Generated as part of this study	SRX19354836	Generated as part of this study
W-84	Harvard (Marasco lab)	PMN	84	66	.	White	White	5' RACE	SEQUELII	233.78	SRX19355896	Generated as part of this study	SRX19354837	Generated as part of this study
W-85	Harvard (Marasco lab)	PBMC	85	40	.	Black or African American	Black or African American	IGHV FR1 primer set (2)	RSII	44.13	SRX19536755	Generated as part of this study	SRX19354838	Generated as part of this study
W-86	Harvard (Marasco lab)	PMN	86	54	.	White	White	5' RACE	SEQUELII	331.71	SRR24991641	Generated as part of this study	SRX19354839	Generated as part of this study
W-88	Harvard (Marasco lab)	PBMC	88	44	.	Asian - Chinese	South Asian	IGHV FR1 primer set (2)	SEQUELII	61.6	SRX19536756	Generated as part of this study	SRX19354840	Generated as part of this study
W-89	Harvard (Marasco lab)	PBMC	89	31	.	Asian Indian	East Asian	IGHV FR1 primer set (2)	SEQUELII	113.73	SRX19536757	Generated as part of this study	SRX19354841	Generated as part of this study
W-9	Harvard (Marasco lab)	PMN	9	46	.	Black or African American	Black or African American	5' RACE	SEQUELII	194.89	SRR24991640	Generated as part of this study	SRX19354842	Generated as part of this study
W-90	Harvard (Marasco lab)	PBMC	90	49	.	Hispanic/L/Latino	Hispanic or Latino	IGHV FR1 primer set (2)	RSII	32.96	SRX19536758	Generated as part of this study	SRX19354804	Generated as part of this study
W-91	Harvard (Marasco lab)	PMN	91	62	.	White	White	5' RACE	SEQUELII	22.38	SRR24991638	Generated as part of this study	SRX19354843	Generated as part of this study
W-92	Harvard (Marasco lab)	PMN	92	66	.	White	White	5' RACE	SEQUELII	89.17	SRX19355897	Generated as part of this study	SRX19354844	Generated as part of this study
W-95	Harvard (Marasco lab)	PMN	95	45	.	White	White	5' RACE	SEQUELII	208.04	SRX19355898	Generated as part of this study	SRX19354845	Generated as part of this study
W-97	Harvard (Marasco lab)	PBMC	97	36	.	Asian - Chinese	South Asian	IGHV FR1 primer set (2)	RSII	63.21	SRX19536759	Generated as part of this study	SRX19354846	Generated as part of this study
W-99	Harvard (Marasco lab)	PBMC	99	48	.	Hispanic/L/Latino	Hispanic or Latino	IGHV FR1 primer set (2)	RSII	60.95	SRX19536760	Generated as part of this study	SRX19354847	Generated as part of this study

## Sheet: Supplementary Data 2
SV index	SV	SV allele	SV name	SV allele name	length	genes (deleted or inserted)	Allele frequency	chrom_hg38	start_hg38	end_hg38	SV_in_hg38
1	DEL	DEL-1	1-DEL	1-DEL-DEL-1	9619	IGHD2-8, IGHD1-7, IGHD6-6, IGHD5-5, IGHD4-4, IGHD3-3	0.189189	chr14	105906980	105916599	DEL
2	DEL	DEL-1	2-DEL	2-DEL-DEL-1	9557	IGHV7-4-1	0.378289	chr14	106018358	106027915	DEL
3	Complex	DEL-1	3-Complex	3-Complex-DEL-1	37677	IGHV5-10-1, IGHV3-64D	0.394737	NA	NA	NA	NA
		DEL-2		3-Complex-DEL-2	38023	IGHV1-8, IGHV3-9	0.601974	chr14	106075078	106112755	Complex
4	mCNV	DEL-1	4-mCNV	4-mCNV-DEL-1	259064	IGHV3-64D, IGHV5-10-1, IGHV3-11, IGHV3-13, IGHV3-15, IGHV3-16, IGHV1-18, IGHV3-20, IGHV3-21, IGHV3-23, IGHV3-23D, IGHV1-24, IGHV2-26, IGHV4-28	0.0162338	chr14	106082030	106330252	DEL
		DEL-2		4-mCNV-DEL-2	284013	IGHV3-64D, IGHV5-10-1, IGHV3-11, IGHV3-13, IGHV3-15, IGHV3-16, IGHV1-18, IGHV3-20, IGHV3-21, IGHV3-23, IGHV3-23D, IGHV1-24, IGHV2-26, IGHV4-28, IGHV3-30, IGHV4-30-2	0.00649351	chr14	106078971	undefined	DEL
5	DUP	DEL-1	5-DUP	5-DUP-DEL-1	10834	IGHV3-23D	0.443709	chr14	106270245	106270245	DUP
		DUP-2		5-DUP-DUP-2	10177	IGHV3-23/IGHV3-23D	0.0198675	chr14	106273760	106273760	DUP
6	mCNV	DEL-DEL-1	6-mCNV	6-mCNV-DEL-DEL-1	50045	IGHV3-30, IGHV4-30-2, IGHV4-30-4, IGHV3-30-5	NA	NA	NA	NA	NA
		DEL-2		6-mCNV-DEL-2	24712	IGHV4-31, IGHV3-33	NA	NA	NA	NA	NA
		DEL-3		6-mCNV-DEL-3	73642	IGHV4-30-2, IGHV3-30-3, IGHV4-30-4, IGHV3-30-5, IGHV4-31, IGHV3-33	NA	NA	NA	NA	NA
		DEL-DEL-4		6-mCNV-DEL-DEL-4	49745	IGHV3-30, IGHV4-30-2, IGHV4-31, IGHV3-33	NA	NA	NA	NA	NA
		DEL-DEL-5		6-mCNV-DEL-DEL-5	74755	IGHV3-30, IGHV4-30-2, IGHV4-30-4, IGHV3-30-5, IGHV4-31, IGHV3-33	NA	NA	NA	NA	NA
		DEL-6		6-mCNV-DEL-6	74219	IGHV3-30, IGHV4-30-2, IGHV3-30-3, IGHV4-30-4, IGHV3-30-5, IGHV4-31	NA	NA	NA	NA	NA
		DEL-7		6-mCNV-DEL-7	23914	IGHV3-30-3, IGHV4-30-4	NA	NA	NA	NA	NA
		DEL-8		6-mCNV-DEL-8	73962	IGHV3-30, IGHV4-30-2, IGHV3-30-3, IGHV4-30-4, IGHV3-30-5, IGHV4-31	NA	NA	NA	NA	NA
		DEL-9		6-mCNV-DEL-9	48932	IGHV4-30-2, IGHV3-30-3, IGHV4-30-4, IGHV3-30-5	NA	NA	NA	NA	NA
		DEL-10		6-mCNV-DEL-10	48624	IGHV3-30-3, IGHV4-30-4, IGHV4-31, IGHV3-33	NA	NA	NA	NA	NA
		DEL-11		6-mCNV-DEL-11	49708	IGHV4-30-4, IGHV3-30-5, IGHV4-31, IGHV3-33	NA	NA	NA	NA	NA
		DEL-12		6-mCNV-DEL-12	24710	IGHV3-30, IGHV4-30-2	NA	NA	NA	NA	NA
7	mCNV	DEL-1	7-mCNV	7-mCNV-DEL-1	61542	IGHV4-38-2, IGHV3-43D, IGHV3-38-3, IGHV1-38-4	0.663399	chr14	106421232	106421627	INS
		DEL-2		7-mCNV-DEL-2	94285	IGHV1-38-4, IGHV4-39, IGHV3-43	0.0816993	chr14	undefined	106473440	Complex
		DEL-3		7-mCNV-DEL-3	47775	IGHV4-38-2, IGHV3-43D, IGHV3-38-3	0.00980392	chr14	106421232	undefined	Complex
		INS-4		7-mCNV-INS-4	53479	IGHV4-38-2, IGHV3-43D	0.0228758	chr14	undefined	undefined	INS
		INS-5		7-mCNV-INS-5	unresolved	unresolved	0.00980392	chr14	NA	NA	NA
8	DEL	DEL-1	8-DEL	8-DEL-DEL-1	47017	IGHV2-70D, IGHV1-69-2, IGHV1-69D	0.728758	chr14	106719681	106766698	DEL

## Sheet: Supplementary Data 3
Allele name	closest IMGT allele	IMGT percent identity	Number of samples with allele sequence	Number of HiFi reads with exact matches to allele sequence	BLAT confirmed	IGV confirmed	Sample count of allele and RS sequence	Gene	Allele sequence	RS sequence	Nonamer	Spacer	Heptamer
gene=IGHD4-23_allele=Novel-792_function=.	NA	NA	1	23	TRUE	Yes	1	IGHD4-23	GGAGTTACCACCATAGTCA	AGTTTTTGCTGCTGGTTTCATCACTGTG	AGTTTTTGC	TGCTGGTTTCAT	CACTGTG
gene=IGHV1-2_allele=Novel-141_function=.	Homsap IGHV1-2*02 F	99.6528	1	17	TRUE	Yes	1	IGHV1-2	TCTCTCGCACAGTAATACACGGCCGTGTCGTCAGATCTCAGCCTGCTCAGCTCCATGTAGGCTGTGCTGATGGACGTGTCCCTGGTCATGGTGACCCTGCCCTGAAACTTCTGTGCATAGTTTGTGCCACCACTGTTAGGGTTGATCCATCCCATCCACTCAAGCCCTTGTCCAGGAGCCTGTCGCACCCAGTGCATATAGTAGCCGGTGAAGGTGTATCCAGAAGCCTTGCAGGAGACCTTCACTGAGGCCCCAGGCTTCTTCACCTCAGCCCCAGACTGCACCAGCTGCACCTG	GGTTTCTGACACCCTCAGGATGTGGGTTTTCACACTGTG	GGTTTCTGA	CACCCTCAGGATGTGGGTTTTCA	CACTGTG
gene=IGHV1-45_allele=Novel-865_function=.	Homsap IGHV1-45*02 F	99.6528	1	58	TRUE	Yes	1	IGHV1-45	TATCTTGCACAGTAATACATGGCTGTGTCCTCAGATCTCAGGCTGCTCAGCTCCATGTAGGCTGTGCTCATAGACCTGTCCCTGGTAATGGTGACTCTGTCCTGGAATTTCTGTGCGTAGTTGGTGTTACCATTGAAAGGTATGATCCATCCCATCCACTCAAGCGCTTGTCCGGGGGCCTGTCGCACCCAGTGCAGGTAGCGGTAGGTGAAGGTGTATCCGGAAGCCTTGCAGGAAACCTTCACTGAGGACCCAGTCTTCTTCACCTCAGCCCCAGACTGCACCAGCTGCATCTG	GGTTTCTGACGGTCTCAGGATGTGGGTTTTCACACTGTG	GGTTTCTGA	CGGTCTCAGGATGTGGGTTTTCA	CACTGTG
gene=IGHV1-69_allele=Novel-373_function=.	Homsap IGHV1-69*04 F	99.6528	1	21	TRUE	Yes	1	IGHV1-69	TCTCTCGCACAGTAATACACGGCCGTGTCCTCAGATCTCAGGCTGCTCAGCTCCATGTAGGCTGTGCTCGTGGATTTGTCCGCGGTAATCGTGACTCTGCCCTGGAACTTCTGTGCGTAGTTTGCTATACCAAGGATAGGGATGATCCTTCCCATCCACTCAAGCCCTTGTCCAGGGGCCTGTCGCACCCAGCTGATAGCATAGCTGCTGAAGGTGCCTCCAGAAGCCTTGCAGGAGACCTTCACCGAGGACCCAGGCTTCTTCACCTCAACCCCAGACTGCACCAGCTGGACCTG	GGTTTCTGACACTCTCAGGATGTGGGTTTTCACACTGTG	GGTTTCTGA	CACTCTCAGGATGTGGGTTTTCA	CACTGTG
gene=IGHV1-69_allele=Novel-449_function=.	Homsap IGHV1-69*02 F, or Homsap IGHV1-69*04 F	99.6528	1	15	TRUE	Yes	1	IGHV1-69	TCTCTCGCACAGTAATACACGGCCGTGTCCTCAGATCTCAGGCTGCTCAGCTCCATGTAGGCTGTGCTCGTGGATTTGTCCGCGGTAATCGTGACTCTGCCCTGGAACTTCTGTGCGTAGTTTGCTATACCAAGGATAGGGATGATCCTTCCCATCCACTCAAGCCCTTGTCCAGGGGCCTGTCGCACCCAGCTGATAGCATAGCTGCTGAAGGTGCCTCCAGAAGCCTTGCAGGAGACCTTCACCGAGGACCCAGGCTTCTTCACCTCAGCCCCAGATTGCACCAGCTGGACCTG	GGTTTCTGACACTCTCAGGATGTGGGTTTTCACACTGTG	GGTTTCTGA	CACTCTCAGGATGTGGGTTTTCA	CACTGTG
gene=IGHV1-69_allele=Novel-580_function=.	Homsap IGHV1-69*04 F, or Homsap IGHV1-69*11 F	99.6528	1	30	TRUE	Yes	1	IGHV1-69	TCTCTCGCACAGTAATACACGGCCGTGTCCTCAGATCTCAGGCTGCTCAGCTCCATGTAGGCTGTGCTCGTGGATTCGTCCGCGGTAATCGTGACTCTGCCCTGGAACTTCTGTGCGTAGTTTGCTATACCAAGGATAGGGATGATCCTTCCCATCCACTCAAGCCCTTGTCCAGGGGCCTGTCGCACCCAGCTGATAGCATAGCTGCTGAAGGTGCCTCCAGAAGCCTTGCAGGAGACCTTCACCGAGGACCCAGGCTTCTTCACCTCAGCCCCAGACTGCACCAGCTGGACCTG	GGTTTCTGACACTCTCAGGATGTGGGTTTTCACACTGTG	GGTTTCTGA	CACTCTCAGGATGTGGGTTTTCA	CACTGTG
gene=IGHV1-69_allele=Novel-602_function=.	Homsap IGHV1-69*06 F	99.6528	1	43	FALSE	Yes	1	IGHV1-69	TCTCTCGCACAGTAATACACGGCCGTGTCCTCAGATCTCAGGCTGCTCAGCTCCATGTAGGCTGTGCTCGTGGATTTGTCTGCGGTAATCGTGACTCTGCCCTGGAACTTCTGTGCGTAGTTTGCTGTACCAAAGATAGGGATGATCCCTCCCATCCACTCAAGCCCTTGTCCAGGGGCCTGTCGCACCCAGCTGATAGCATAGCTGCTGAAGGTGCCTCCAGAAGCCTTGCAGGAGACCTTCACCGAGGACCCAGGCTTCTTCACCTCAGCCCCAGACTGCACCAGCTGCACCTG	GGTTTCTGACACTCTCAGGATGTGGGTTTTCACACTGTG	GGTTTCTGA	CACTCTCAGGATGTGGGTTTTCA	CACTGTG
gene=IGHV1-69_allele=Novel-727_function=.	Homsap IGHV1-69*09 F	99.3056	1	12	TRUE	Yes	1	IGHV1-69	TCTCTCGCACAGTAATACACGGCCGTGTCCTCAGATCTCAGGCTGCTCAGCTCCATGTAGGCTGTGCTCGTGGATTTGTCCGCGGTAATCGTGACTCTGCCCTGGAACTTCTGTGCGTAGTTTGCTATACCAAGGATAGGGATGATCCTTCCCATCCACTCAAGCCCTTGTCCAGGGGCCTGTCGCACCCAGCTGATAGCATAGCTGCTGAAGGTGCCTCCAGAAGCCTTGCAGGAGACCTTCACTGAGGCCCCAGGCTTCTTCACCTCAGCCCCAGACTGCACCAGCTGCACCTG	GGTTTCTGACACTCTCAGGATGTGGGTTTTCACACTGTG	GGTTTCTGA	CACTCTCAGGATGTGGGTTTTCA	CACTGTG
gene=IGHV1-69_allele=Novel-822_function=.	Homsap IGHV1-69*01 F, or Homsap IGHV1-69D*01 F	99.6528	1	20	TRUE	Yes	1	IGHV1-69	TCTCTCGCACAGTAATACACGGCCGTGTCCTCAGATCTCAGGCTGCTCAGCTCCATGTAGGCTGTGCTCGTGGATTCGTCCGCGGTAATCGTGACTCTGCCCTGGAACTTCTGTGCGTAGTTTGCTGTACCAAAGATAGGGATGATTCCTCCCATCCACTCAAGCCCTTGTCCAGGGGCCTGTCGCACCCAGCTGATAGCATAGCTGCTGAAGGTGCCTCCAGAAGCCTTGCAGGAGACCTTCACCGAGGACCCAGGCTTCTTCACCTCAGCCCCAGACTGCACCAGCTGCACCTG	GGTTTCTGACACTCTCAGGATGTGGGTTTTCACACTGTG	GGTTTCTGA	CACTCTCAGGATGTGGGTTTTCA	CACTGTG
gene=IGHV1-69D_allele=Novel-503_function=.	Homsap IGHV1-69*01 F, or Homsap IGHV1-69D*01 F	99.6528	1	13	TRUE	Yes	1	IGHV1-69D	TCTCTCGCACAGTAATACACGGCCGTGTCCTCAGATCTCAGGCTGCTCAGCTCCATGTAGGCTGTGCTCGTGGATTCGTCCGCGGTAATCGTGACTCTGCCCTGGAACTTCTGTGCGTAGTTTGCTGTACCAAAGATAGGGATGATTCCTCCCATCCACTCAAGCCCTTGTCCAGGGGCCTGTCGCACCCAGCTGATAGCATAGCTGCTGAAGGTGCCTCCAGAAGCCTTGCAGGAGACCTTCACCGAGGACCCAGGCTTCTTCACCTCAGCCCCAGACTGCACCAGCTGCACCTG	GGTTTCTGACACTCTCAGGATGTGGGTTTTCACACTGTG	GGTTTCTGA	CACTCTCAGGATGTGGGTTTTCA	CACTGTG
gene=IGHV1-69D_allele=Novel-604_function=.	Homsap IGHV1-69*04 F, or Homsap IGHV1-69*10 F or Homsap IGHV1-69*11 F or Homsap IGHV1-69*12 F	98.9583	1	71	TRUE	Yes	1	IGHV1-69D	TCTCTCGCACAGTAATACACGGCCGTGTCCTCAGATCTCAGGCTGCTCAGCTCCATGTAGGCTGTGCTCGTGGATTCGTCCGCGGTAATCGTGACTCTGCCCTGGAACTTCTGTGCGTAGTTTGCTATACCAAGGATAGGGATGATCCCTCCCATCCACTCAAGCCCTTGTCCAGGGGCCTGTCGCACCCAGCTGATAGCATAGCTGCTGAAGGTGCCTCCAGAAGCCTTGCAGGAGACCTTCACCGAGGATCCAGGCTTCTTCACCTCAGCCCCAGACTGCACCAGCTGGACCTG	GGTTTCTGACACTCTCAGGATGTGGGTTTTCACACTGTG	GGTTTCTGA	CACTCTCAGGATGTGGGTTTTCA	CACTGTG
gene=IGHV1-69D_allele=Novel-839_function=.	Homsap IGHV1-69*01 F, or Homsap IGHV1-69*09 F or Homsap IGHV1-69*17 F or Homsap IGHV1-69D*01 F	98.9583	1	30	TRUE	Yes	1	IGHV1-69D	TCTCTCGCACAGTAATACACGGCCGTGTCCTCAGATCTCAGGCTGCTCAGCTCCATGTAGGCTGTGCTCGTGGATTCGTCCGCGGTAATCGTGACTCTGCCCTGGAACTTCTGTGCGTAGTTTGCTATACCAAGGATAGGGATGATCCCCCCCATCCACTCAAGCCCTTGTCCAGGGGCCTGTCGCACCCAGCTGATAGCATAGCTGCTGAAGGTGCCTCCAGAAGCCTTGCAGGAGACCTTCACCGAGGACCCAGGCTTCTTCACCTCAGCCCCAGACTGCACCAGCTGCACCTG	GGTTTCTGACACTCTCAGGATGTGGGTTTTCACACTGTG	GGTTTCTGA	CACTCTCAGGATGTGGGTTTTCA	CACTGTG
gene=IGHV1-69D_allele=Novel-987_function=.	Homsap IGHV1-69*04 F	99.6528	1	107	TRUE	Yes	1	IGHV1-69D	TCTCTCGCACAGTAATACACGGCCGTGTCCTCAGATCTCAGGCTGCTCAGCTCCATGTAGGCTGTGCTCGTGGATTTGTCCGCGGTAATCGTGACTCTGCCCTGGAACTTCTGTGCGTAGTTTGCTATACCAAAGATAGGGATGATCCTTCCCATCCACTCAAGCCCTTGTCCAGGGGCCTGTCGCACCCAGCTGATAGCATAGCTGCTGAAGGTGCCTCCAGAAGCCTTGCAGGAGACCTTCACCGAGGACCCAGGCTTCTTCACCTCAGCCCCAGACTGCACCAGCTGGACCTG	GGTTTCTGACACTCTCAGGATGTGGGTTTTCACACTGTG	GGTTTCTGA	CACTCTCAGGATGTGGGTTTTCA	CACTGTG
gene=IGHV1-8_allele=Novel-547_function=.	Homsap IGHV1-8*02 F	99.6528	1	98	TRUE	Yes	1	IGHV1-8	CCTCTCGCACAGTAATACACGGCCGTGTCCTCAGATCTCAGGCTGCTCAGCTCCATGTAGGCTGTGCTTACGGAGGTGTTCCTGGTCATGGTGACTCTGCCCTGGAACTTCTGTGCATAGCCTGTGTTACCACTGTTAGGGTTCATCCATCCCATCCACTCAAGCCCTTGTCCAGTGGCCTGTCGCACCCAGTTGATATCATAGCTGGTGAAGGTGTATCCAGAAGCCTTGCAGGAGACCTTCACTGAGGCCCCAGGCTTCTTCACCTCAGCCCCAGACTGCACCAGCTGCACCTG	GGTTTCTGACTCTCTGAGGATGTGGTTTTTCACACTGTG	GGTTTCTGA	CTCTCTGAGGATGTGGTTTTTCA	CACTGTG
gene=IGHV2-26_allele=Novel-957_function=.	Homsap IGHV2-26*02 F, or Homsap IGHV2-26*04 F	99.6564	1	89	FALSE	Yes	1	IGHV2-26	GTATCCGTGCACAGTAATATGTGGCTGTGTCCACAGGGTCCATATTGGTCATGGTAAGGACCACCTGGCTTTTGGAGGTGTCCTTGGAGATGGTGAGCCTGCTCTTCAGAGATGTGCTGTAGGATTTTTCGTCATTCGAAAAAATGTGTGCAAGCCACTCCAGGGCCTTCCCTGGGGGCTGATGGATCCAGCTCACACCCATTCTAGCATTGCTGAGTGAGAACCCAGAGACGGTGCAGGTCAGCGTGAGGGTCTCTGTGGGTTTCACCAGCACAGGACCAGACTCCTTCAAGGTGACCTG	GGTTCTTGTACAGGAGGCATCCTGGGCTGTGTCTCTGTG	GGTTCTTGT	ACAGGAGGCATCCTGGGCTGTGT	CTCTGTG
gene=IGHV2-70_allele=Novel-216_function=.	Homsap IGHV2-70*04 F, or Homsap IGHV2-70*10 F or Homsap IGHV2-70D*04 F	98.2818	1	43	TRUE	Yes	1	IGHV2-70	GTATCCGTGCACAGTAATACGTGGCTGTGTCCACAGGGTCCATGTTGGTCATTGTAAGGACCACCTAGTTTTTGGAGGTGGCCTTGGAGATGGTGAGCCTGGTCTTCAGAGATGTGCTGCAGTATTTATCATCATCCCAATCAATGCGTGCAAGCCACTCCAGGGCCTTCCCTGGGGGCTGACGGATCCAGCTCACACGCATTCCACTAGTGCTGAGTGAGAACCCAGAGAAGGTGCAGGTCAGCGTGAGGGTCTGTGTGGGTTTCACCAGCGCAGGACCAGACTCCTTCAAGGTGACCTG	GGTTCTTGTACAGGAGGCGCCCTGGGCTGTGTCTCTGTG	GGTTCTTGT	ACAGGAGGCGCCCTGGGCTGTGT	CTCTGTG
gene=IGHV2-70_allele=Novel-516_function=.	Homsap IGHV2-70*04 F, or Homsap IGHV2-70D*04 F	99.3127	1	19	TRUE	Yes	1	IGHV2-70	GTATCCGTGCACAGTAATACGTGGCTGTGTCCACAGGGTCCATGTTGGTCATTGTAAGGACCACCTGGTTTTTGGAGGTGTCCTTGGAGATGGTGAGCCTGGTCTTCAGAGATGTGCTGTAGAATTTATCATCATCCCAATCAATGCGTGCAAGCCACTCCAGGGCCTTCCCTGGGGGCTAACGGATCCAGCTCGCACGCATTCCACTAGTGCTGAGTGAGAACCCAGAGAAGGTGCAGGTCAGTGTGAGGGTCTGTGTGGGTTTCACCAGCGCAGGACCAGACTCCTTCAAGGTGACCTG	GGTTCTTGTACAGGAGGCGCCCTGGGCTGTGTCTCTGTG	GGTTCTTGT	ACAGGAGGCGCCCTGGGCTGTGT	CTCTGTG
gene=IGHV2-70D_allele=Novel-111_function=.	Homsap IGHV2-70*04 F, or Homsap IGHV2-70D*04 F	99.3127	1	57	TRUE	Low confidence	1	IGHV2-70D	GTATCCGTGCACAGTAATACGTGGCTGTGTCCACAGGGTCCATGTTGGTCATTGTAAGGACCACCTGGTTTTTGGAGGTGTCCTTGGAGATGGTGAGCCTGGTCTTCAGAGATGTGCTGTAGAATTTATCATCATCCCAATCAATGCGTGCAAGCCACTCCAGGGCCTTCCCTGGGGGCTAACGGATCCAGCTCGCACGCATTCCACTAGTGCTGAGTGAGAACCCAGAGAAGGTGCAGGTCAGTGTGAGGGTCTGTGTGGGTTTCACCAGCGCAGGACCAGACTCCTTCAAGGTGACCTG	GGTTCTTGTACAGGAGGCGCCCTGGGCTGTGTCTCTGTG	GGTTCTTGT	ACAGGAGGCGCCCTGGGCTGTGT	CTCTGTG
gene=IGHV2-70D_allele=Novel-233_function=.	Homsap IGHV2-70*04 F, or Homsap IGHV2-70D*04 F	99.6564	1	31	FALSE	Yes	1	IGHV2-70D	GTATCCGTGCACAGTAATACGTGGCTGTGTCCACAGGGTCCATGTTGGTCATTGTAAGGACCACCTGGTTTTTGGAGGTGTCCTTGGAGATGGTGAGCCTGGTCTTCAGAGATGTGCTGTAGAATTTATCATCATCCCAATCAATGCGTGCAAGCCACTCCAGGGCCTTCCCTGGGGGCTGACGGATCCAGCTCACACGCATTCCACTAGTGCTGAGTGAGAACCCAGAGAAGGTGCAGGTCAGTGTGAGGGTCTGTGTGGGTTTCACCAGCGCAGGACCAGACTCCTTCAAGGTAACCTG	GGTTCTTGTACAGGAGGCGCCCTGGGCTGTGTCTCTGTG	GGTTCTTGT	ACAGGAGGCGCCCTGGGCTGTGT	CTCTGTG
gene=IGHV2-70D_allele=Novel-532_function=.	Homsap IGHV2-70*04 F, or Homsap IGHV2-70D*04 F	99.6564	1	19	FALSE	Yes	1	IGHV2-70D	GTATCCGTGCACAGTAATACGTGGCTGTGTCCACAGGGTCCATGTTGGTCATTGTAAGGACCACCTGGTTTTTGGAGGTGTCCTTGGAGATGGTGAGCCTGGTCTTCAGAGATGTGCTGTAGAATTTATCATCATCCCAATCAATGAGTGCAAGCCACTCCAGGGCCTTCCCTGGGGGCTGACGGATCCAGCTCACACGCATTCCACTAGTGCTGAGTGAGAACCCAGAGAAGGTGCAGGTCAGTGTGAGGGTCTGTGTGGGTTTCACCAGCGCAGGACCAGACTCCTTCAAGGTGACCTG	GGTTCTTGTACAGGAGGCGCCCTGGGCTGTGTCTCTGTG	GGTTCTTGT	ACAGGAGGCGCCCTGGGCTGTGT	CTCTGTG
gene=IGHV3-11_allele=Novel-418_function=.	Homsap IGHV3-11*04 F	99.3056	1	55	FALSE	Yes	1	IGHV3-11	TCTCTCGCACAGTAATACACAGCCGTGTCCTCGGCTCTCAGGCTGTTCATTTGCAGATACAGTGAGTTCTTGGCGTTGTCTCTGGAGATGGTGAATCGGCCCTTCACAGAGTCTGCGTAGTATATGGTACTACTACTACTACTAATGTATGAAACCCACTCCAGCCCCTTCCCTGGAGCCTGGCGGATCCAGCTCATGTAGTAGTCACTGAAGGTGAATCCAGAGGCTGCACAGGAGAGTCTCAGGGACCCTCCAGGCTTGACCAAGCCTCCCCCAGACTCCACCAGCTGCACCTG	GGTTTGTGTCTGGGCTCACACTGACCTCCCCTCACTGTG	GGTTTGTGT	CTGGGCTCACACTGACCTCCCCT	CACTGTG
gene=IGHV3-13_allele=Novel-522_function=.	Homsap IGHV3-13*05 F	99.6491	1	17	TRUE	Yes	1	IGHV3-13	TCTCTTGCACAGTAATACACAGCCATGTCCCCGGCTCTCAGGCTGTTCATTTGAAGATACAAGGAGTTCTTGGCATTTTCTCTGGAGATGGTGAATCGGCCCTTCACGGAGCCTGGATAGTATGGGTCACCAGCAGTACCAATAGCTGAGACCCACTCCAGACCTTTTCCTGTAGCTTGGCGGACCCAGTGCATGTCGTAGCTACTGAAGGTGAATCCAGAGGCTGCACAGGAGAGTCTCAGGGACCCCCCAGGCTGTACCAAGCCTCCCCCAGACTCCACCAGCTGCACCTC	GGTTTGTGTCTGGGCTCATACTGACTTCCCCTCACTGTG	GGTTTGTGT	CTGGGCTCATACTGACTTCCCCT	CACTGTG
gene=IGHV3-21_allele=Novel-938_function=.	Homsap IGHV3-21*01 F	99.6528	1	104	TRUE	Yes	1	IGHV3-21	TCTCTCGCACAGTAATACACAGCCGTGTCCTCGGCTCTCAGGCTGTTCATTTGCAGATACAGTGAGTTCTTGGCGTTGTCTCTGGAGATGGTGAATCGGCCCTTCACTGAGTCTGCGTAGTATATGTAACTACTACTACTACTAATGGATGAGACCCACTCCAGCCCCTTCCCTGGAGCCTGGCGGACCCAGTTCATGCTATAGCTACTGAAGGTGAATCCAGAGGCTGCACAGGAGAGTCTCAGGGACCCCCCAGGCTTGACCAGGTCTCCCCCAGACTCCACCAGCTGCACCTC	GGTTTGTGTCTGGGCTCACACTGACTTCCCCTCACTGTG	GGTTTGTGT	CTGGGCTCACACTGACTTCCCCT	CACTGTG
gene=IGHV3-30-5_allele=Novel-272_function=.	Homsap IGHV3-30*03 F, or Homsap IGHV3-30*18 F or Homsap IGHV3-30-5*01 F	99.6528	1	19	FALSE	Yes	1	IGHV3-30-5	TCTTTCGCACAGTAATACACAGCCGTGTCCTCAGCTCTCAGGCTGTTCATTTGCAGATACAGCGTGTTCTTGGAATTGTCTCTGGAGATGGTGAATCGGCCCTTCACGGAGTCTGCATAGTATTTATTGCTTCCATCATATGATATAACTGCCACCCACTCCAGCCCCTTGCCTGGAGCCTGGCGGACCCAGTGCATGCCATAGCTACTGAAGGTGAATCCAGAGGCTGCACAGGAGAGTCTCAGGGACCTCCCAGGCTGGACCACGCCTCCCCCAGACTCCACCAGCTGCACCTG	GGTTTGTGTCTGGGCGCACAATGACTTCCCCTCACTGTG	GGTTTGTGT	CTGGGCGCACAATGACTTCCCCT	CACTGTG
gene=IGHV3-30-5_allele=Novel-276_function=.	Homsap IGHV3-30*03 F, or Homsap IGHV3-30*18 F or Homsap IGHV3-30*19 F or Homsap IGHV3-30-5*01 F	99.6528	1	12	FALSE	Yes	1	IGHV3-30-5	TCTCTCGCACAGTAATACACAGCCGTGTCCTCAGCTCTCAGGCTGTTCATTTGCAGATACAGCGTGTTCTTGGAATTGTCTCTGGAGATGGTGAATCGGCCCTTCACGGAGTCTGCGTAGTATTTATTACTTCCATCATATGATATAACTGCCACCCACTCCAGCCCCTTGCCTGGAGCCTGGCGGACCCAGTGCATGCCATAGCTACTGAAGGTGAATCCAGAGGCTGCACAGGAGAGTCTCAGGGACCTCCCAGGCTGGACCACGCCTCCCCCAGACTCCACCAGCTGCACCTG	GGTTTGTGTCTGGGCGCACAATGACTTCCCCTCACTGTG	GGTTTGTGT	CTGGGCGCACAATGACTTCCCCT	CACTGTG
gene=IGHV3-30-5_allele=Novel-343_function=.	Homsap IGHV3-30*03 F, or Homsap IGHV3-30*18 F or Homsap IGHV3-30-5*01 F or Homsap IGHV3-33*05 F	99.3056	1	25	TRUE	Yes	1	IGHV3-30-5	TCTCTCGCACAGTAATACACGGCCGTGTCCTCGGCTCTCAGGCTGTTCATTTGCAGATACAGCGTGTTCTTGGAATTGTCTCTGGAGATGGTGAATCGGCCCTTCACGGAGTCTGCATAGTATTTATTACTTCCATCATATGATATAACTGCCACCCACTCCAGCCCCTTGCCTGGAGCCTGGCGGACCCAGTGCATGCCATAGCTACTGAAGGTGAATCCAGAGGCTGCACAGGAGAGTCTCAGGGACCTCCCAGGCTGGACCACGCCTCCCCCAGACTCCACCAGCTGCACCTG	GGTTTGTGTCTGGGCGCACAATGACTTCCCCTCACTGTG	GGTTTGTGT	CTGGGCGCACAATGACTTCCCCT	CACTGTG
gene=IGHV3-30-5_allele=Novel-367_function=.	Homsap IGHV3-30*03 F, or Homsap IGHV3-30*18 F or Homsap IGHV3-30-5*01 F	99.6528	1	26	FALSE	Yes	1	IGHV3-30-5	TCTTTCGCACAGTAATACACAGCCGTGTCCTCAGCTCTCAGGCTGTTCATTTGCAGATACAGCGTGTTCTTGGAATTGTCTCTGGAGATGGTGAATCGGCCCTTCACGGAGTCTGCATAGTATTTATTACTTCCATCATATGATGTAACTGCCACCCACTCCAGCCCCTTGCCTGGAGCCTGGCGGACCCAGTGCATGCCATAGCTACTGAAGGTGAATCCAGAGGCTGCACAGGAGAGTCTCAGGGACCTCCCAGGCTGGACCACGCCTCCCCCAGACTCCACCAGCTGCACCTG	GGTTTGTGTCTGGGCGCACAATGACTTCCCCTCACTGTG	GGTTTGTGT	CTGGGCGCACAATGACTTCCCCT	CACTGTG
gene=IGHV3-30-5_allele=Novel-773_function=.	Homsap IGHV3-33*08 F	99.6528	1	20	TRUE	Yes	1	IGHV3-30-5	TCTTTCGCACAGTAATACACAGCCGTGTCCTCAGCTCTCAGGCTGTTCATTTGCAGATACAGCGTGTTCTTGGAATTGTCTCTGGAGATGGTGAATCGGCCCTTCACGGAGTCTGCATAGTATTTATTACTTCCATCATACCATATAACTGCCACCCACTCCAGCCCCTTGCCTGGAGCCTGGCGGACCCAGTGCATGCCATAGCTACTGAAGGTGAATCCAGAGGCTGCACAGGAGAGTCTCAGGGACCTCCCAGGCTGGACCACGCCTCCCCCAGACTCCACCAGCTGCACCTG	GGTTTGTGTCTGGGCGCACAATGACTTCCCCTCACTGTG	GGTTTGTGT	CTGGGCGCACAATGACTTCCCCT	CACTGTG
gene=IGHV3-30-5_allele=Novel-992_function=.	Homsap IGHV3-30*03 F, or Homsap IGHV3-30*18 F or Homsap IGHV3-30-5*01 F	99.6528	1	20	TRUE	Yes	1	IGHV3-30-5	TCTTTCGCACAGTAATACACAGCCGTGTCCTCAGCTCTCAGGCTGTTCATTTGCAGATACAGCGTGTTCTTGGAATTGTCTCTGGAGATGGTGAATCGGCCCTTCACGGAGTCTGCATAGTATTTATTACTTCCATCATATGATATAACTGCCACCCACTCCAGCCCCTTGCCTGGAGCCTGGTGGACCCAGTGCATGCCATAGCTACTGAAGGTGAATCCAGAGGCTGCACAGGAGAGTCTCAGGGACCTCCCAGGCTGGACCACGCCTCCCCCAGACTCCACCAGCTGCACCTG	GGTTTGTGTCTGGGCGCACAATGACTTCCCCTCACTGTG	GGTTTGTGT	CTGGGCGCACAATGACTTCCCCT	CACTGTG
gene=IGHV3-30_allele=Novel-1001_function=.	Homsap IGHV3-30*03 F, or Homsap IGHV3-30*18 F or Homsap IGHV3-30-5*01 F or Homsap IGHV3-33*05 F	99.3056	1	28	FALSE	Yes	1	IGHV3-30	TCTCTCGCACAGTAATACACGGCCGTGTCCTCGGCTCTCAGGCTGTTCATTTGCAGATACAGCGTGTTCTTGGAATTGTCTCTGGAGATGGTGAATCGGCCCTTCACGGAGTCTGCATAGTATTTATTACTTCCATCATATGATATAACTGCCACCCACTCCAGCCCCTTGCCTGGAGCCTGGCGGACCCAGTGCATGCCATAGCTACTGAAGGTGAATCCAGAGGCTGCACAGGAGAGTCTCAGGGACCTCCCAGGCTGGACCACGCCTCCCCCAGACTCCACCAGCTGCACCTG	GGTTTGTGTCTGGGCGCACAATGACTTCCCCTCACTGTG	GGTTTGTGT	CTGGGCGCACAATGACTTCCCCT	CACTGTG
gene=IGHV3-30_allele=Novel-158_function=.	Homsap IGHV3-30*03 F, or Homsap IGHV3-30*18 F or Homsap IGHV3-30-5*01 F	99.6528	1	24	TRUE	Yes	1	IGHV3-30	TCTTTCGCACAGTAATACACAGCCGTGTCCTCAGCTCTCAGGCTGTTCATTTGCAGATACAGCGTGTTCTTGGAATTGTCTCTGGAGATGGTGAATCGGCCCTTCACGGAGTCTGCATAGTATTTATTGCTTCCATCATATGATATAACTGCCACCCACTCCAGCCCCTTGCCTGGAGCCTGGCGGACCCAGTGCATGCCATAGCTACTGAAGGTGAATCCAGAGGCTGCACAGGAGAGTCTCAGGGACCTCCCAGGCTGGACCACGCCTCCCCCAGACTCCACCAGCTGCACCTG	GGTTTGTGTCTGGGCGCACAATGACTTCCCCTCACTGTG	GGTTTGTGT	CTGGGCGCACAATGACTTCCCCT	CACTGTG
gene=IGHV3-33_allele=Novel-793_function=.	Homsap IGHV3-33*01 F, or Homsap IGHV3-33*06 F	99.3056	1	11	TRUE	Yes	1	IGHV3-33	TCTTTCGCACAGTAATACACAGCCGTGTCCTCGGCTCTCAGGCTGTTCATTTGCAGATACAGCGTGTTCTTGGAATTGTCTCTGGAGATGGTGAATCGGCCCTTCACGGAGTCTGCATAGTATTTATTACTTCCATCATACCATATAACTGCCACCCACTCCAGCCCCTTGCCTGGAGCCTGGCGGACCCAGTGCATAGCATAGCTACTGAAGGTGAATCCAGACGCTGCACAGGAGAGTCTCAGGGACCTCCCAGGCTGGACCACGCCTCCCCCAGACTCCACCAGCTGCACCTG	GGTTTGTGTCTGGGCGCACAATGACTTCCCCTCACTGTG	GGTTTGTGT	CTGGGCGCACAATGACTTCCCCT	CACTGTG
gene=IGHV3-35_allele=Novel-485_function=.	Homsap IGHV3-35*01 ORF	99.3056	1	17	TRUE	Yes	1	IGHV3-35	TTTCTCACACAGTAATACACAGCCGTGTCCTCAGCCCTCAGGCTATTCGTTTGCAGATACAGGGTGTTCCTGGAATTGTCTCTGGAGATGATGAATCGGCCCTTCACAGAGTCTGCATAGTGCGTCCTACTGCCATTCCAACTAACACCCGATACCCACTCCAGCCGCTTTCCTGGAGCCTGATGGACCCAGTTCATGTCACTGTTACTGAAGGTGAATCCAGAGGCTGCACAGGAGAGTCTCAGGGATCCCCCAGGCTGTACCAAGCCTCCCCCAGACTCCACCAGCTGCACCTC	GGTTTGTGTCTGGGCTCACACTTCCGACCTCTCACAGTG	GGTTTGTGT	CTGGGCTCACACTTCCGACCTCT	CACAGTG
gene=IGHV3-38_allele=Novel-248_function=.	Homsap IGHV3-38*02 ORF	99.6454	1	13	TRUE	Yes	1	IGHV3-38	TATATCTGGCACAGTAATACACGGCCGTGCCCTCAGCTCTCAGGTTGTTCATTTGAAGATACAGCGTGTTCTTGGAATTGTCTCTGGAGATGGTGAATCTGCCCTTCCTGGAGTCTGCGTAGTATGTCCTACCACCACTAATGGATGAGACCCACTCCAGCCCCTTCCCTGGAGCCTGGCGGATCCAGCTCATCTCATTGCTACTGACGGTGAATCCAGAGGCTGCACAGGAGAGTCTCAGGGACCCCCTAGGCTGTACCAAGCCTCCCCCAGACTCCACCAGCTGCACCTC	GAGGTTTGTGTCTGGGCGCACAATGACTTCCCCTCTGTG	GAGGTTTGT	GTCTGGGCGCACAATGACTTCCC	CTCTGTG
gene=IGHV3-38_allele=Novel-698_function=.	Homsap IGHV3-38*02 ORF	99.6454	1	18	TRUE	Yes	1	IGHV3-38	TATATCTGGCACAGTAATACACGGCCGTGCCCTCAGCTCTCAGGTTGTTCATTTGAAGATACAGCGTGTTCTTGGAATTGTCTCTGGAGATGGTGAATCTGCCCTTCCTGGAGTCTGCGTAGTATGTGCTACCACCACTAATGGATGAGACCCACTCCAGCCCCTTCCCTGGAGCCTGGCGGATCCAGCTCATCTCATTGCTACTGACGGTGAATCCAGAGGCTGCACAGGAGAGTCTCAGGGACCCCCTAGGCTGTACCAAGACTCCCCCAGACTCCACCAGCTGCACCTC	GAGGTTTGTGTCTGGGCGCACAATGACTTCCCCTCTGTG	GAGGTTTGT	GTCTGGGCGCACAATGACTTCCC	CTCTGTG
gene=IGHV3-38_allele=Novel-861_function=.	Homsap IGHV3-38*02 ORF	99.6454	1	34	TRUE	Yes	1	IGHV3-38	TATATCTGGCACAGTAATACACGGCCGTGCCCTCAGTTCTCAGGTTGTTCATTTGAAGATACAGCGTGTTCTTGGAATTGTCTCTGGAGATGGTGAATCTGCCCTTCCTGGAGTCTGCGTAGTATGTGCTACCACCACTAATGGATGAGACCCACTCCAGCCCCTTCCCTGGAGCCTGGCGGATCCAGCTCATCTCATTGCTACTGACGGTGAATCCAGAGGCTGCACAGGAGAGTCTCAGGGACCCCCTAGGCTGTACCAAGCCTCCCCCAGACTCCACCAGCTGCACCTC	GAGGTTTGTGTCTGGGCGCACAATGACTTCCCCTCTGTG	GAGGTTTGT	GTCTGGGCGCACAATGACTTCCC	CTCTGTG
gene=IGHV3-48_allele=Novel-705_function=.	Homsap IGHV3-48*02 F	99.6528	1	13	FALSE	Yes	1	IGHV3-48	TCTCTCGCACAGTAATACACAGCCGTGTCCTCGTCTCTCAGGCTGTTCATTTGCAGATACAGGGAGTTCTTGGCATTGTCTCTGGAGATGGTGAATCGGCCCTTCACAGAGTCTGCGTAGTATATGGTACTACTACTACTACTAATGTATGAAACCCACTCCAGCCCCTTCCCTGGAGCCTGGCGGACCCAGTTCATGCTATAGCTACTGAAGGTGAATCCAGAGGCTGCACAGGAGAGTCTCAGGGACCCCCCAGGCTGTACCAAGCCTCCCCCAGACTCCACCAGCTGCACCTC	GGTTTGTGTCTGGGCTCACACTGACCTCCCCTCACTGTG	GGTTTGTGT	CTGGGCTCACACTGACCTCCCCT	CACTGTG
gene=IGHV3-49_allele=Novel-366_function=.	Homsap IGHV3-49*03 F	99.6599	1	52	FALSE	Yes	1	IGHV3-49	TCTCTAGTACAGTAATACACGGCTGTGTCCTCGGTTTTCAGGCTGTTCATTTGCAGATAGGCGATGCTTTTGGAATCATCTCTTGAGATGGTGAATCTGCCTTTCACAGAGGCGGCGTATTCTGTTGTCCCACCATAAGCTTTGCTTCTAATGAAACCTACCCACTCCAGCCCCTTCCCTGGAGCCTGGCGGAACCAGCTCATAGCATAATCACCAAAGGTGAATCCAGAAGCTGTACAGGAGAGTCTCAGGGACCGCCCTGGCTGTACCAAGCCTCCCCCAGACTCCACCAGCTGCACCTC	GGTTTGTGTCTGGGCTCACATTGACCTCCCCTCACTGTG	GGTTTGTGT	CTGGGCTCACATTGACCTCCCCT	CACTGTG
gene=IGHV3-53_allele=Novel-1025_function=.	Homsap IGHV3-53*01 F	99.6491	1	30	TRUE	Yes	1	IGHV3-53	TCTCTCGCACAGTAATACACGGCCGTGTCCTCGGCTCTCAGGCTGTTCATTTGAAGATACAGCGTGTTCTTGGAATTGTCTCTGGAGATGGTGAATCGGCCCTTCACGGAGTCTGCGTAGTATGTGCTACCACCGCTATAAATAACTGAGACCCACTCCAGCCCCTTCCCTGGAGCCTGGCGGACCCAGCTCATGTAGTTGCTACTGACGGTGAACCCAGAGGCTGCACAGGAGAGTCTCAGGGACCCCCCAGGCTGGACCAAGCCTCCTCCAGACTCCACCAGCTGCACCTC	GGTTTGTGTCTGGGCGCACAATGACTTCCCCTCACTGTG	GGTTTGTGT	CTGGGCGCACAATGACTTCCCCT	CACTGTG
gene=IGHV3-53_allele=Novel-546_function=.	Homsap IGHV3-66*03 F	99.6491	1	46	TRUE	Yes	1	IGHV3-53	TCTCTCGCACAGTAATACACAGCCGTGTCCTCAGCTCTCAGGCTGTTTATTTGAAGATACAGCGTGTTCTTGGAATTGTCTCTGGAGATGGTGAATCGGCCCTTCACGGAGTCTGCGTAGTATGTGCTACCACAGCTATAAATAACTGAGACCCACTCCAGCCCCTTCCCTGGAGCCTGGCGGACCCAGCTCATGTAGTTGCTACTGACGGTGAACCCAGAGGCTGCACAGGAGAGTCTCAGGGACCCCCCAGGCTGGATCAAGCCTCCTCCAGACTCCACCAGCTGCACCTC	GGTTTGTGTCTGGGCGCACAATGACTTCCCCTCACTGTG	GGTTTGTGT	CTGGGCGCACAATGACTTCCCCT	CACTGTG
gene=IGHV3-53_allele=Novel-625_function=.	Homsap IGHV3-53*04 F	99.6491	1	15	FALSE	Yes	1	IGHV3-53	TCTCTCGCACAGTAATACACGGCCGTGTCCTCGGCTCTCAGGCTGTTCATTTGAAGATACAGCGTGTTCTTGGAATTGTGTCTGGAGATGGTGAATCGGCCCTTCACGGAGTCTGCGTAGTATGTGCTACCACCGCTATAAATAACTGAGACCCACTCCAGCCCCTTCCCTGGAGCCTGGCGGACCCAGCTCATGTAGTTGCTACTGACGGTGAACCCAGAGGCTGCACAGGAGAGTCTCAGGGACCCCCCAGGCTGGACCAAGCCTCCTCCAGACTCCACCAGCTGCACCTC	GGTTTGTGTCTGGGCTCACAATGACTTCCCCTCACTGTG	GGTTTGTGT	CTGGGCTCACAATGACTTCCCCT	CACTGTG
gene=IGHV3-53_allele=Novel-923_function=.	Homsap IGHV3-53*02 F	99.2982	1	28	FALSE	Yes	1	IGHV3-53	TCTCTCGCACAGTAATACACGGCCGTGTCCTCGGCTCTCAGGCTGTTCATTTGAAGATACAGCGTGTTCTTGGAATTGTCTCTGGAGATGGTGAATCGGCCCTTCACGGAGTCTGCGTAGTATGTGCTACCACCGCTATAAATAACTGAGACCCACTCCAGCCCCTTCCCTGGAGCCTGGCAGACCCAGCTCATGTAGTTGCTACTGATGGTGAACCCAGAGGCTGCACAGGAGAGTCTCAGGGACCCCCCAGGCTGGATCAAGCCTCCTCCAGTCTCCACCAGCTGCACCTC	GGTTTGTGTCTGGGCGCACAATGGCCTCCCCTCACTGTG	GGTTTGTGT	CTGGGCGCACAATGGCCTCCCCT	CACTGTG
gene=IGHV3-66_allele=Novel-948_function=.	Homsap IGHV3-66*02 F	99.6491	1	39	TRUE	Yes	1	IGHV3-66	TCTCTCGCACAGTAATACACAGCCGTGTCCTCAGCTCTCAGGCTGTTCATTTGAAGATACAGCGTGTTCTTGGAATTGTCTCTGGAGATGGTGAATCGGCCCTTCACGGAGTCTGCGTAGTATGTGCTACCACCGCTATAAATAACTGAGACCCACTCCAGCCCCTTCCCTGGAGCCTGGCGGACCCAGCTCATGTAGTTGCTACTGACGGTGAATCCAGAGGCTGCACAGGAGAGTCTCAGGGAACCCCCAGGCTGGACCAAGCCTCCCCCAGACTCCACCAGCTGCACCTC	GGTTTGTGTCTGGGCGCACAATGGCCTCCCCTCACTGTG	GGTTTGTGT	CTGGGCGCACAATGGCCTCCCCT	CACTGTG
gene=IGHV3-74_allele=Novel-880_function=.	Homsap IGHV3-74*01 F	99.6528	1	101	TRUE	Yes	1	IGHV3-74	TCTCTTGCACAGTAATACACAGCCGTGTCCTCGGCTCTCAGACTGTTCATTTGCAGATACAGCGTGTTCTTGGCGTTGTCTCTGGAGATGGTGAATCGGCCCTTCACGGAGTCCGCGTAGCTTGTGCTACTCCCATCACTATTAATACGTGAGACCCACACCAGCCCCTTCCCTGGAGCTTGGCGGACCCAGTGCATCCAGTAGCTACTGAAGGTGAACCCAGAGGCTGCACAGGAGAGTCTCAGGGACCCCCCAGGCTGAACTAAGCCTCCCCCGGACTCCACCAGCTGCACCTC	GGTTTGTGTCTGGGCTCACATTGACTTCCCCTCACTGTG	GGTTTGTGT	CTGGGCTCACATTGACTTCCCCT	CACTGTG
gene=IGHV3-7_allele=Novel-666_function=.	Homsap IGHV3-7*03 F	99.6528	1	20	TRUE	Yes	1	IGHV3-7	TCTCTCGCACAGTAATACACGGCCGTGTCCTCGGCTCTCAGGCTGTTCATTTGCAGATACAGTGAGTTCTTGGCGTTGTCTCTGGAGATGGTGAATCGGCCCTTCACAGAGTCCACATAGTATTTCTCACTTCCATCTTGCTTTATGTTGGCCACCCACTCCAGCCCCTTCCCTGGAGCCTGGCGGACCCAGCTCATCCAATAGCTACTAAAGGTGAATCCAGAGGCTGCACAGGAGAGTCTCAGGGACCTCCCAGGCTGGACCAAGCCTCCCCCAGACTCCACCAGCTGCACCTC	GGTTTGTGTCTGGGCTCACACTGACTTCCCCTCACTGTG	GGTTTGTGT	CTGGGCTCACACTGACTTCCCCT	CACTGTG
gene=IGHV3-9_allele=Novel-1028_function=.	Homsap IGHV3-9*01 F	99.6528	1	18	TRUE	Yes	1	IGHV3-9	TATCTTTTGCACAGTAATACAAGGCCGTGTCCTCAGCTCTCAGACTGTTCATTTGCAGATACAGGGAGTTCTTGGCGTTGTCTCTGGAGATGGTGAATCGGCCCTTCACAGAGTCCGCATAGCCTGTGCTACCACTATTCCAACTAATACCTGAGACCCACTCCAGGCCCTTCCCTGGAGCTTGCCGGACCCAGTGCATGGCATAATCATCAAAGGTGAATCCAGAGGCTGCACAGGAGAGTCTCAGGGACCTGCCAGGCTGTACCAAGCCTCCCCCAGACTCCACCAGCTGCACTTC	GGTTTTTGTCTGGGCTCTCGCTGACTTCCCCTCACTGTG	GGTTTTTGT	CTGGGCTCTCGCTGACTTCCCCT	CACTGTG
gene=IGHV3-9_allele=Novel-247_function=.	Homsap IGHV3-9*01 F	99.3056	1	121	TRUE	Yes	1	IGHV3-9	TATCTTTTGCACAGTAATACAAGGCCGTGTCCTCAGCTCTCAGACTGTTCATTTGCAGATACAGGGAGTTCTTGGCGTTGTCTCTGGAGATGGTGAATCAGCCCTTCACAGAGTCCGCATAGCCTATGCTACCACTATTCCAACTAATACCTAAGACCCACTCCAGGCCCTTCCCTGGAGCTTGCCGGACCCAGTGCATGGCATAATCATCAAAGGTGAATCCAGAGGCTGCACAGGAGAGTCTCAGGGACCTGCCAGGCTGTACCAAGCCTCCCCCAGACTCCACCAGCTGCACTTC	GGTTTTTGTCTGGGCTCTCGCTGACTTCCCCTCACTGTG	GGTTTTTGT	CTGGGCTCTCGCTGACTTCCCCT	CACTGTG
gene=IGHV4-30-4_allele=Novel-175_function=.	Homsap IGHV4-30-4*08 (F)	99.3127	1	15	TRUE	Yes	1	IGHV4-30-4	TCTCTGGCACAGTAATACACGGCCGTGTCTGCGGCAGTCACAGAGCTCAGCTTCAGGGAGAACTGGTTCTTGGACGTGTCTACTGATATGGTAACTCGACTCTTGAGGGACGGGTTGTAGTAGGTGCTCCCACTGTAATAGATGTACCCAATCCACTCCAGGCCCTTCCCTGGGTGCTGGCGGATCCAGCTCCAGTAGTAATCACCACTGCTGATGGAGCCACCAGAGACAGTGCAGGTGAGGGACAGGGTCTGTGAAGGCTTCACCAGTCCTGGGCCCAACTCCTGCAGCTGCACCTG	GGTTTGTGTCTGGGCTCACACTCACCTCCCCTCATTGTG	GGTTTGTGT	CTGGGCTCACACTCACCTCCCCT	CATTGTG
gene=IGHV4-30-4_allele=Novel-963_function=.	Homsap IGHV4-30-4*03 F	99.6552	1	10	TRUE	Yes	1	IGHV4-30-4	TCTCTGGCACAGTAATACACGGCCGTGTCCGCGGCGGTCACAGAGCTCAGCTTCAGGGAGAACTGGTTCTTGGACGTGTCTACTGATATGGTAACTCGACTCTTGAGGGACGGGTTGTAGTAGGTGCTCCCACTGTAATAGATGTACCCAATCCACTCCAGGCCCTTCCCTGGGGGCTGGCGGATCCAACTCCAGTAGTAATCACCACTGCTGATGGAGCCACCAGAGACAGTGCAGGTGAGGGACAGGGTCTGTGAAGGCTTCACCAGTCCTGGGCCCGACTCCTGCAGCTGCACCTG	GGTTTGTGTCTGGGCTCACACTCACCTCCCCTCATTGTG	GGTTTGTGT	CTGGGCTCACACTCACCTCCCCT	CATTGTG
gene=IGHV4-4_allele=Novel-300_function=.	Homsap IGHV4-4*07 F	99.6491	1	12	TRUE	Yes	1	IGHV4-4	TCTCTCGCACAGTAATACACGGCCGTGTCCGCGGCGGTCACAGAGCTCAGCTTCAGGGAGAACTGGTTCTTGGACGTGTCTACTGACATGGTGACTCGACTCTTGAGGGAGGGGTTGTAGTTGGTGCTCCCACTGGTATAGATACGCCCAATCCACTCCAGTCCCTTCCCGGCGGGCTGCCGGATCCAGCTCCAGTAGTAACTACTGATGGAGCCACCAGAGACAGTGCAGGTGAGGGACAGGGTCCCCGAAGGCTTCACCAGTCCTGGGCCCGACTCCTGCAGCTGCACCTG	GGTTTGTGTCTGGGCTCACACTCACCTCCCCTCACTGTG	GGTTTGTGT	CTGGGCTCACACTCACCTCCCCT	CACTGTG
gene=IGHV5-51_allele=Novel-245_function=.	Homsap IGHV5-51*01 F	99.6528	1	15	TRUE	Yes	1	IGHV5-51	TGTCTCGCACAGTAATACATGGCGGTGTCCGAGGCCTTCAGGCTGCTCCACTGCAGGAAGGCGGTGCTGATGGACTTGTCGGCTGAGATGGTGACCTGGCCTTGGAAGGACGGGCTGTATCTGGTATCAGAGTCACCAGGATAGATGATCCCCATCCACTCCAGGCCTTTCCCGGGCATCTGGCGCACCCAGCCGATCCAGTAGCTGGTAAAGCTGTATCCAGAACCCTTACAGGAGATCTTCAGAGACTCCCCGGGCTTTTTCACCTCTGCTCCAGACTGCACCAGCTGCACCTC	GGGTTTTAGACGGGCTCGGGGCTGGTTTCTCTCACTGTG	GGGTTTTAG	ACGGGCTCGGGGCTGGTTTCTCT	CACTGTG
gene=IGHV5-51_allele=Novel-407_function=.	Homsap IGHV5-51*03 F	98.9583	1	82	TRUE	Yes	1	IGHV5-51	TGTCTCGCACAGTGTGCGAGCACATGGCGGTGTCCGAGGCCTTCAGGCTGCTCCACTGCAGGTAGGCGGTGCTGATGGACTTGTCGGCTGAGATGGTGACCTGGCCTTGGAAGGACGGGCTGTATCTGGTATCAGAGTCACCAGGATAGATGATCCCCATCCACTCCAGGCCTTTCCCGGGCATCTGGCGCACCCAGCCGATCCAGTAGCTGGTAAAGCTGTATCCAGAACCCTTACAGGAGATCTTCAGAGACTCCCCCGGCTTTTTCACCTCTGCTCCAGACTGCACCAGCTGCACCTC	GGGTTTTAGACGGGCTCGGGGCTGGTTTCTCTCACTGTG	GGGTTTTAG	ACGGGCTCGGGGCTGGTTTCTCT	CACTGTG
gene=IGHV5-51_allele=Novel-801_function=.	Homsap IGHV5-51*01 F	99.6528	1	29	TRUE	Yes	1	IGHV5-51	TGTCTCGCACAGTAATACATGGCGGTGTCCGAGGCCTTCAGGCTGCTCCACTGCAGGTAGGCGGTGCTGATGGACTTGTCGGCTGAGATGTTGACCTGGCCTTGGAAGGACGGGCTGTATCTGGTATCAGAGTCACCAGGATAGATGATCCCCATCCACTCCAGGCCTTTCCCGGGCATCTGGCGCACCCAGCCGATCCAGTAGCTGGTAAAGCTGTATCCAGAACCCTTACAGGAGATCTTCAGAGACTCCCCGGGCTTTTTCACCTCTGCTCCAGACTGCACCAGCTGCACCTC	GGGTTTTAGACGGGCTCGGGGCTGGTTTCTCTCACTGTG	GGGTTTTAG	ACGGGCTCGGGGCTGGTTTCTCT	CACTGTG
gene=IGHV5-51_allele=Novel-825_function=.	Homsap IGHV5-51*03 F	99.6528	1	21	TRUE	Yes	1	IGHV5-51	TGTCTCGCACAGTAATACATGGCGGTGTTCGAGGCCTTCAGGCTGCTCCACTGCAGGTAGGCGGTGCTGATGGACTTGTCGGCTGAGATGGTGACCTGGCCTTGGAAGGACGGGCTGTATCTGGTATCAGAGTCACCAGGATAGATGATCCCCATCCACTCCAGGCCTTTCCCGGGCATCTGGCGCACCCAGCCGATCCAGTAGCTGGTAAAGCTGTATCCAGAACCCTTACAGGAGATCTTCAGAGACTCCCCCGGCTTTTTCACCTCTGCTCCAGACTGCACCAGCTGCACCTC	GGGTTTTAGACGGGCTCGGGGCTGGTTTCTCTCACTGTG	GGGTTTTAG	ACGGGCTCGGGGCTGGTTTCTCT	CACTGTG
gene=IGHD2-2_allele=Novel-131_function=.	NA	NA	2	14	FALSE	Yes	2	IGHD2-2	GGCATAGCAGCTGGTACTAATACAATATCCT	GCTTTGGGAATGGGGCTGTGTCACTGTG	GCTTTGGGA	ATGGGGCTGTGT	CACTGTG
gene=IGHV1-24_allele=Novel-122_function=.	Homsap IGHV1-24*01 F	99.6516	2	0	TRUE	Yes	2	IGHV1-24	TCTGTTGCACAGTAATACACGGCCGTGTCCTCAGATCTCAGGCTGCTCAGCTCCATGTAGGCTGTGTCTGTAGATGTGTCCTCGGTCATGGTGACTCTGCCCTGGAACTTCTGTGCGTAGATTGTTTCACCATCTTCAGGATCAAAACCTCCCATCCACTCAAGCCCTTTTCCAGGAGCCTGTCGCACCCAGTGCATGGATAATTCAGTGAGGGTGTATCCGGAAACCTTGCAGGAGACCTTCACTGAGGCCCCAGGCTTCTTCACCTCAGCCCAGACTGTACCAGCTGGACCTG	GGTTTCTGACGCTCTCAGGATGTGGGTTTTCACACTGTG	GGTTTCTGA	CGCTCTCAGGATGTGGGTTTTCA	CACTGTG
gene=IGHV1-2_allele=Novel-135_function=.	Homsap IGHV1-2*02 F	99.6528	2	3	TRUE	Yes	1	IGHV1-2	TCTCTCGCACAGTAATACACGGCCGTGTCGTCAGATCTCAGCCTGCTCAGCTCCATGTAGGCTGTGCTGATGGACGTGTCCCTGGTCATGGTGACCCTGCCCTGAAACTTCTGTGCATAGTTTGTGCCACCACTGTTAGGGTTGATCCATCCCATCCACTCAAGCCCTTGTCCAGGGGCCTGTCGCACCCAGTGCATATAGTAGCCGGTGAAGGTGTATCCAGAAGCCTTGCAGGAGACCTTCACTGAGGCCCCAGGCTTTTTCACCTCAGCCCCAGACTGCACCAGCTGCACCTG	GGTTTCTGACACCCTCAGGATGTGGGTTTTCACACTGTG	GGTTTCTGA	CACCCTCAGGATGTGGGTTTTCA	CACTGTG
gene=IGHV1-3_allele=Novel-156_function=.	Homsap IGHV1-3*02 F	99.6528	2	1	TRUE	Yes	1	IGHV1-3	TCTCTCGCACAGTAATACACAGCCATGTCCTCAGATCTCAGGCTGCTCAGCTCCATGTAGGCTGTGCTCGCGGATGTGTCCCTGGTAATGGTGACTCTGCCCTGGAACTCCTGCGAATATTTTGTGTTACCATTGCCAGCGTTGCTCCATCCCATCCACTCAAGCCTTTGTCCGGGGGCCTGGCGCACCCAATGCATAGCATAGCTAGTGAAGGTGTATCCAGAAGCCTTGCAGGAAACCTTCACTGAGGCCCCAGGCTTCTTCACCTCAGCCCCAGACTGCACCAGCTGAACCTG	GGTTTCTGACACTCTCAGGATGTGGGTTTTCACACTGTG	GGTTTCTGA	CACTCTCAGGATGTGGGTTTTCA	CACTGTG
gene=IGHV1-46_allele=Novel-148_function=.	Homsap IGHV1-46*01 F, or Homsap IGHV1-46*03 F	99.6528	2	134	TRUE	Yes	2	IGHV1-46	TCTCTCGCACAGTAATACACGGCCGTGTCCTCAGATCTCAGGCTGCTCAGCTCCATGTAGACTGTGCTCGTGGACATGTCCCTGGTCATGGTGACTCTGCCCTGGAACTTCTGTGCGTAGCTTGTGCTACCACCACTAGGGTTGATTATTCCCATCCACTCAAGCCCTTGTCCAGGGGCCTGTCGCACCCAGTGCATATAGTAGCTGGTGAAGGTGTATCCAGATGCCTTGCAGGAAACCTTCACTGAGGCCCCAGGCTTCTTCACCTCAGCCCCAGACTGCACCAGCTGCACCTG	GGTTTCTGACACTCTGAGGATGTGGTTTCTCACACTGTG	GGTTTCTGA	CACTCTGAGGATGTGGTTTCTCA	CACTGTG
gene=IGHV1-58_allele=Novel-155_function=.	Homsap IGHV1-58*01 F	99.6528	2	0	TRUE	Yes	2	IGHV1-58	TCTGCCGCACAGTAATACACGGCCGTGTCCTCGGATCTCAGGCTGCTCAGCTCCATGTAGGCTGTGCTTGTGGACATGTCCCTGGTAATGGTGACTCTTTCCTGGAACTTCTGTGCGTAGTTTGTGTTACCACTGCCAACGACGATCCATCCTATCCACTCAAGGCGTTGTCCACGAGCCTGTCGCACCCACTGCACAGCAGAGCTAGTAAAGGTGAATCCAGAAGCCTTGCAGGAGACCTTCACTGAGGTCCCAGGCTTCTTCACCTCAGCCCCAGACTGCACCAGCTGCATTTG	CGTTTCTGACACTCTCAGGATGTGGGTTTTCACACTGTG	CGTTTCTGA	CACTCTCAGGATGTGGGTTTTCA	CACTGTG
gene=IGHV1-58_allele=Novel-164_function=.	Homsap IGHV1-58*02 F	99.6516	2	0	TRUE	Yes	2	IGHV1-58	TCTGCCGCACAGTAATACACGGCCGTGTCCTCGGATCTCAGGCTGCTCAGCTCCATGTAGGCTGTGCTTGTGGACATGTCCCTGGTAATGGTGACTCTTTCCTGGAACTTCTGTGCGTAGTTTGTGTTACCACTGCCAACGACGATCCATCCTATCCACTCAAGGCGTTGTCCACGAGCCTGTCGCACCCACTGCATAGCAGAGCTAGTAAAGGTGAATCCAGAAGCTTGCAGGAGACCTTCACTGAGGTCCCAGGCTTCTTCACCTCAGGCCCAGACTGCACCAGCTGCATTTG	CGTTTCTGACACTCTCAGGATGTGGGTTTTCACACTGTG	CGTTTCTGA	CACTCTCAGGATGTGGGTTTTCA	CACTGTG
gene=IGHV1-69_allele=Novel-133_function=.	Homsap IGHV1-69*08 F, or Homsap IGHV1-69*14 F	99.3056	2	16	TRUE	Yes	2	IGHV1-69	TCTCTCGCACAGTAATACACGGCCGTGTCCTCAGATCTCAGGCTGCTCAGCTCCATGTAGGCTGTGCTCGTGGATTTGTCCGCGGTAATCGTGACTCTGCCCTGGAACTTCTGTGCGTAGTTTGCTGTACCAAAGATAGGGATGATCCCTCCCATCCACTCAAGCCCTTGTCCAGGGGCCTGTCGCACCCAGCTGATAGTATAGCTGCTGAAGGTGCCTCCAGAAGCCTTGCAGGAGACCTTCACCGAGGACCCAGGCTTCTTCACCTCAGCCCCAGATTGCACCAGCTGGACCTG	GGTTTCTGACACTCTCAGGATGTGGGTTTTCACACTGTG	GGTTTCTGA	CACTCTCAGGATGTGGGTTTTCA	CACTGTG
gene=IGHV1-69_allele=Novel-153_function=.	Homsap IGHV1-69*04 F	99.6516	2	0	TRUE	Yes	1	IGHV1-69	TCTCTCGCACAGTAATACACGGCCGTGTCCTCAGATCTCAGGCTGCTCAGCTCCATGTAGGCTGTGCTCGTGGATTTGTCCGCGGTAATCGTGACTCTGCCCTGGAACTTCTGTGCGTAGTTTGCTATACCAAGGATAGGGATGATCCTTCCCATCCACTCAAGCCCTTGTCCAGGGGCCTGTCGCACCCAGCTGATAGCATAGCTGCTGAAGGTGCCTCCAGAAGCCTTGCAGGAGACCTTCACCGAGGACCCAGGCTTCTTCACCTCAGCCCAGACTGCACCAGCTGGACCTG	GGTTTCTGACACTCTCAGGATGTGGGTTTTCACACTGTG	GGTTTCTGA	CACTCTCAGGATGTGGGTTTTCA	CACTGTG
gene=IGHV1-69_allele=Novel-153_function=.	Homsap IGHV1-69*04 F	99.6516	2	0	TRUE	Yes	1	IGHV1-69	TCTCTCGCACAGTAATACACGGCCGTGTCCTCAGATCTCAGGCTGCTCAGCTCCATGTAGGCTGTGCTCGTGGATTTGTCCGCGGTAATCGTGACTCTGCCCTGGAACTTCTGTGCGTAGTTTGCTATACCAAGGATAGGGATGATCCTTCCCATCCACTCAAGCCCTTGTCCAGGGGCCTGTCGCACCCAGCTGATAGCATAGCTGCTGAAGGTGCCTCCAGAAGCCTTGCAGGAGACCTTCACCGAGGACCCAGGCTTCTTCACCTCAGCCCAGACTGCACCAGCTGGACCTG	GGTTTCTGACACTCTCAGGATGTGGTTTTTCACACTGTG	GGTTTCTGA	CACTCTCAGGATGTGGTTTTTCA	CACTGTG
gene=IGHV1-69D_allele=Novel-112_function=.	Homsap IGHV1-69*13 F, or Homsap IGHV1-69*15 F	99.6528	2	76	FALSE	Yes	2	IGHV1-69D	TCTCTCGCACAGTAATACACGGCCGTGTCCTCAGATCTCAGGCTGCTCAGCTCCATGTAGGCTGTGCTCGTGGATTCGTCCGCGGTAATCGTGACTCTGCCCTGGAACTTCTGTGCGTAGTTTGCTGTACCAAAGATAGGGATGATCCTTCCCATCCACTCAAGCCCTTGTCCAGGGGCCTGTCGCACCCAGCTGATAGCATAGCTGCTGAAGGTGCCTCCAGAAGCCTTGCAGGAGACCTTCACTGAGGACCCAGGCTTCTTCACCTCAGCCCCAGACTGCACCAGCTGGACCTG	GGTTTCTGACACTCTCAGGATGTGGGTTTTCACACTGTG	GGTTTCTGA	CACTCTCAGGATGTGGGTTTTCA	CACTGTG
gene=IGHV1-69D_allele=Novel-146_function=.	Homsap IGHV1-69*09 F, or Homsap IGHV1-69*17 F	99.6528	2	2	TRUE	Yes	1	IGHV1-69D	TCTCTCGCACAGTAATACACGGCCGTGTCCTCAGATCTCAGGCTGCTCAGCTCCATGTAGGCTGTGCTCGTGGATTTGTCCGCGGTAATCGTGACTCTGCCCTGGAACTTCTGTGCGTAGTTTGCTATACCAAAGATAGGGATGATCCTTCCCATCCACTCAAGCCCTTGTCCAGGGGCCTGTCGCACCCAGCTGATAGCATAGCTGCTGAAGGTGCCTCCAGAAGCCTTGCAGGAGACCTTCACCGAGGACCCAGGCTTCTTCACCTCAGCCCCAGACTGCACCAGCTGCACCTG	GGTTTCTGACACTCTCAGGATGTGGGTTTTCACACTGTG	GGTTTCTGA	CACTCTCAGGATGTGGGTTTTCA	CACTGTG
gene=IGHV1-69D_allele=Novel-152_function=.	Homsap IGHV1-69*04 F, or Homsap IGHV1-69*10 F	99.6528	2	8	TRUE	Yes	2	IGHV1-69D	TCTCTCGCACAGTAATACACGGCCGTGTCCTCAGATCTCAGGCTGCTCAGCTCCATGTAGGCTGTGCTCGTGGATTTGTCCGCGGTAATCGTGACTCTGCCCTGGAACTTCTGTGCGTAGTTTGCTATACCAAGGATAGGGATGATCCCTCCCATCCACTCAAGCCCTTGTCCAGGGGCCTGTCGCACCCAGCTGATAGCATAGCTGCTGAAGGTGCCTCCAGAAGCCTTGCAGGAGACCTTCACCGAGGACCCAGGCTTCTTCACCTCAGCCCCAGACTGCACCAGCTGGACCTG	GGTTTCTGACACTCTCAGGATGTGGGTTTTCACACTGTG	GGTTTCTGA	CACTCTCAGGATGTGGGTTTTCA	CACTGTG
gene=IGHV1-69D_allele=Novel-161_function=.	Homsap IGHV1-69*04 F, or Homsap IGHV1-69*10 F or Homsap IGHV1-69*11 F or Homsap IGHV1-69*12 F	99.3056	2	134	FALSE	Yes	2	IGHV1-69D	TCTCTCGCACAGTAATACACGGCCGTGTCCTCAGATCTCAGGCTGCTCAGCTCCATGTAGGCTGTGCTCGTGGATTCGTCCGCGGTAATCGTGACTCTGCCCTGGAACTTCTGTGCGTAGTTTGCTATACCAAGGATAGGGATGATCCCTCCCATCCACTCAAGCCCTTGTCCAGGGGCCTGTCGCACCCAGCTGATAGCATAGCTGCTGAAGGTGCCTCCAGAAGCCTTGCAGGAGACCTTCACCGAGGACCCAGGCTTCTTCACCTCAGCCCCAGACTGCACCAGCTGGACCTG	GGTTTCTGACACTCTCAGGATGTGGGTTTTCACACTGTG	GGTTTCTGA	CACTCTCAGGATGTGGGTTTTCA	CACTGTG
gene=IGHV2-26_allele=Novel-134_function=.	Homsap IGHV2-26*02 F, or Homsap IGHV2-26*04 F	99.3127	2	98	TRUE	Yes	2	IGHV2-26	GTATCCGTGCACAGTAATATGTGGCTGTGTCCACAGGGTCCATATTGGTCATGGTAAGGACCACCTGGCTTTTGGAGGTGTCCTTGGAGATGGTGAGCCTGCTCTTCAGAGATGTGCTGTAGGATTTTTCGTCATTCGAAAAAATGTGTTCAAGCCACTCCAGGGCCTTCCCTGGGGGCTGACGGATCCAGCTCACACCCATTCTAGCATTGCTGACTGAGAACCCAGAGACGGTGCAGGTCAGCGTGAGGGTCTCTGTGGGTTTCACCAGCACAGGACCAGACTCCTTCAAGGTGACCTG	GGTTCTTGTACAGGAGGCATCCTGGGCTGTGTCTCTGTG	GGTTCTTGT	ACAGGAGGCATCCTGGGCTGTGT	CTCTGTG
gene=IGHV2-26_allele=Novel-145_function=.	Homsap IGHV2-26*01 F	99.6564	2	1	TRUE	Yes	1	IGHV2-26	GTATCCGTGCACAGTAATATGTGGCTGTGTCCACAGGGTCCATGTTGGTCATGGTAAGGACCACCTGGCTTTTGGAGGTGTCCTTGGAGATGGTGAGCCTGCTCTTCAGAGATGTGCTGTAGGATTTTTCGTCATTCGAAAAAATGTGTGCAAGCCACTCCAGGGCCTTCCCTGGGGGCTGACGGATCCAGCTCACACCCATTCTAGCATTGCTGAGTGAGAACCCAGAGACGGTGCAGGTCAGCGTGAGGGTCTCTGTGGGTTTTACCAGCACAGGACCAGACTCCTTCAAGGTGACCTG	GGTTCTTGTACAGGAGGCATCCTGGGCTGTGTCTCTGTG	GGTTCTTGT	ACAGGAGGCATCCTGGGCTGTGT	CTCTGTG
gene=IGHV3-11_allele=Novel-323_function=.	Homsap IGHV3-11*06 F	99.3056	2	71	TRUE	Yes	2	IGHV3-11	TCTCTCGCACAGTAATACACAGCCGTGTCCTCGGCTCTCAGGCTGTTCATTTGCAGATACAGTGAGTTCTTGGCGTTGTCCCTGGAGATGGTGAATCGGCCCTTCACAGAGTCTGCGTAGTTTGTGTAACTACTACTACTACTACTAATGTATGAAACCCACTCCAGCCCCTTCCCTGGAGCCTGGCGGATCCAGCTCATGTAGTAGTCACTGAAGGTGAATCCAGAGGCTGCACAGGAGAGTCTCAGGGACCCTCCAGGCTTGACCAAGCCTCCCCCAGACTCCACCAGCTGCACCTG	GGTTTGTGTCTGGGCTCACACTGACCTCCCCTCACTGTG	GGTTTGTGT	CTGGGCTCACACTGACCTCCCCT	CACTGTG
gene=IGHV3-13_allele=Novel-163_function=.	Homsap IGHV3-13*01 F	99.6491	2	48	FALSE	Yes	2	IGHV3-13	TCTCTTGCACAGTAATACACAGCCGTGTCCTCGGCTCTCAGGCTGTTCATTTGAAGATACAAGGAGTTCTTGGCATTTTCTCTGGAGATGGTGAATCGGCCCTTCACGGAGCCTGGATAGTATGTGTCACCAGCAGTACCAATAGCTGAGACCCACTCCAGACCTTTTCCTGTAGCTTGGCGGACCCAGTGCATGTCGTAGCTACTGAAGGTGAATCCAGAGGCTGCACAGGAGAGTCTCAGGGACCCCCCAGGCTGTACCAAGCCTCCCCCAGACTCCACCAGCTGCACCTC	GGTTTGTGTCTGGGCTCATACTGACTTCCCCTCACTGTG	GGTTTGTGT	CTGGGCTCATACTGACTTCCCCT	CACTGTG
gene=IGHV3-13_allele=Novel-177_function=.	Homsap IGHV3-13*04 F	99.6479	2	0	TRUE	Yes	1	IGHV3-13	TCTCTTGCACAGTAATACACAGCCGTGTCCCCGGCTCTCAGGCTGTTCATTTGAAGATACAAGGAGTTCTTGGCATTTTCTCTGGAGATGGTGAATCGGCCCTTCACGGAGCCTGGATAGTATGTGTCACCAGCAGTACCAATAGCTGAGACCCATTCCAGACCTTTTCCTGTAGCTTGGCGGACCCAGTGCATGTCGTAGCTACTGAAGGTGAATCCAGAGGCTGCACAGGAGAGTCTCAGGGACCCCCAGGCTGTACCAAGCCTCCCCCAGACTCCACCAGCTGCACCTC	AGGTTTGTGTCTGGGCTCATACTGACTTCCCTCACTGTG	AGGTTTGTG	TCTGGGCTCATACTGACTTCCCT	CACTGTG
gene=IGHV3-13_allele=Novel-177_function=.	Homsap IGHV3-13*04 F	99.6479	2	0	FALSE	Yes	1	IGHV3-13	TCTCTTGCACAGTAATACACAGCCGTGTCCCCGGCTCTCAGGCTGTTCATTTGAAGATACAAGGAGTTCTTGGCATTTTCTCTGGAGATGGTGAATCGGCCCTTCACGGAGCCTGGATAGTATGTGTCACCAGCAGTACCAATAGCTGAGACCCATTCCAGACCTTTTCCTGTAGCTTGGCGGACCCAGTGCATGTCGTAGCTACTGAAGGTGAATCCAGAGGCTGCACAGGAGAGTCTCAGGGACCCCCAGGCTGTACCAAGCCTCCCCCAGACTCCACCAGCTGCACCTC	GGTTTGTGTCTGGGCTCATACTGACTTCCCCTCACTGTG	GGTTTGTGT	CTGGGCTCATACTGACTTCCCCT	CACTGTG
gene=IGHV3-13_allele=Novel-98_function=.	Homsap IGHV3-13*01 F	98.9474	2	55	TRUE	Yes	2	IGHV3-13	TCTCTTGCACAGTAATACACGGCTGTGTCCTCGGCTCTCAGGCTGTTCATTTGAAGATACAAGGAGTTCTTGGCATTTTCTCTGGAGATGGTGAATCGGCCCTTCACGGAGCCTGGATAGTATGTGTCACCAGCAGTACCAATAGCTGAGACCCACTCCAGACCTTTTCCTGTAGCTTGGCGGACCCAGTGCATGTCGTAGCTACTGAAGGTGAATCCAGAGGCTGCACAGGAGAGTCTCAGGGACCCCCCAGGCTGTACCAAGCCTCCCCCAGACTCCACCAGCTGCACCTC	GGTTTGTGTCTGGGCTCATACTGACTTCCCCTCACTGTG	GGTTTGTGT	CTGGGCTCATACTGACTTCCCCT	CACTGTG
gene=IGHV3-15_allele=Novel-124_function=.	Homsap IGHV3-15*07 F	99.6599	2	17	FALSE	Yes	1	IGHV3-15	TCTGTGGTACAGTAATACACGGCTGTGTCCTCGGTTTTCAGGCTGTTCATTTGCAGATACAGCGTGTTTTTTGAATCATCTCTTGAGATGGTGAATCTGCCTTTCACGGGTGCAGCGTAGTCTGTTGTCCCACCATCAGTTTTGCTTTTAATACGGCCAACCCACTCCAGCCCCTTCCCTGGAGCCTGGCGGACCCAGTTCATCCAGGCGTTACTGAAAGTGAAACCAGAGGCTGCACAGGAGAGTCTAAGGGACCCCCCAGGCTTTACCAAGCCTCCCCCAGACTCCACCAGCTGCACCTC	CTCTTCCGATCTGGCTCACACTGACCTCCCCTCACTGTG	CTCTTCCGA	TCTGGCTCACACTGACCTCCCCT	CACTGTG
gene=IGHV3-15_allele=Novel-124_function=.	Homsap IGHV3-15*07 F	99.6599	2	17	FALSE	Yes	1	IGHV3-15	TCTGTGGTACAGTAATACACGGCTGTGTCCTCGGTTTTCAGGCTGTTCATTTGCAGATACAGCGTGTTTTTTGAATCATCTCTTGAGATGGTGAATCTGCCTTTCACGGGTGCAGCGTAGTCTGTTGTCCCACCATCAGTTTTGCTTTTAATACGGCCAACCCACTCCAGCCCCTTCCCTGGAGCCTGGCGGACCCAGTTCATCCAGGCGTTACTGAAAGTGAAACCAGAGGCTGCACAGGAGAGTCTAAGGGACCCCCCAGGCTTTACCAAGCCTCCCCCAGACTCCACCAGCTGCACCTC	GGTTTGTGTCTGGGCTCACACTGACCTCCCCTCACTGTG	GGTTTGTGT	CTGGGCTCACACTGACCTCCCCT	CACTGTG
gene=IGHV3-30-3_allele=Novel-129_function=.	Homsap IGHV3-30*03 F, or Homsap IGHV3-30*18 F or Homsap IGHV3-30*19 F or Homsap IGHV3-30-5*01 F	99.6528	2	36	FALSE	Low confidence	2	IGHV3-30-3	TCTCTCGCACAGTAATACACAGCCGTGTCCTCAGCTCTCAGGCTGTTCATTTGCAGATACAGCGTGTTCTTGGAATTGTCTCTGGAGATGGTGAATCGGCCCTTCACGGAGTCTGCGTAGTATTTATTACTTCCATCATATGATATAACTGCCACCCACTCCAGCCCCTTGCCTGGAGCCTGGCGGACCCAGTGCATGCCATAGCTACTGAAGGTGAATCCAGAGGCTGCACAGGAGAGTCTCAGGGACCTCCCAGGCTGGACCACGCCTCCCCCAGACTCCACCAGCTGCACCTG	GGTTTGTGTCTGGGCGCACAATGACTTCCCCTCACTGTG	GGTTTGTGT	CTGGGCGCACAATGACTTCCCCT	CACTGTG
gene=IGHV3-30-5_allele=Novel-83_function=.	Homsap IGHV3-30*03 F, or Homsap IGHV3-30*18 F or Homsap IGHV3-30*19 F or Homsap IGHV3-30-5*01 F or Homsap IGHV3-33*05 F	99.6528	2	31	TRUE	Yes	2	IGHV3-30-5	TCTTTCGCACAGTAATACACAGCCGTGTCCTCAGCTCTCAGGCTGTTCATTTGCAGATACAGCGTGTTCTTGGAATTGTCTCTGGAGATGGTGAATCGGCCCTTCACGGAGTCTGCATAGTATTTATTACTTCCATCATATGATATAACTGCCACCCACTCCAGCCCCTTGCCTGGAGCCTGGCGGACCCAGTGCATGCCATAGCTACTGAAGGTGAATCCAGACGCTGCACAGGAGAGTCTCAGGGACCTCCCAGGCTGGACCACGCCTCCCCCAGACTCCACCAGCTGCACCTG	GGTTTGTGTCTGGGCGCACAATGACTTCCCCTCACTGTG	GGTTTGTGT	CTGGGCGCACAATGACTTCCCCT	CACTGTG
gene=IGHV3-35_allele=Novel-180_function=.	Homsap IGHV3-35*01 ORF	99.6516	2	0	FALSE	Yes	2	IGHV3-35	TTTCTCACACAGTAATACACAGCCGTGTCCTCGGCCCTCAGGCTATTCGTTTGCAGATACAGGGTGTTCCTGGAATTGTCTCTGGAGATGATGAATCGGCCCTTCACAGAGTCTGCATAGTGCGTCCTACTGCCATTCCAACTAACACCCGATACCCACTCCAGCCCCTTTCCTGGAGCCTGATGGACCCAGTTCATGTCACTGTTACTGAAGGTGAATCCAGAGGCTGCACAGGAGAGTCTCAGGGATCCCCCAGGCTGTACCAAGCCTCCCCAGACTCCACCAGCTGCACCTC	GGTTTGTGTCTGGGCTCACACTTCCGACCTCTCACAGTG	GGTTTGTGT	CTGGGCTCACACTTCCGACCTCT	CACAGTG
gene=IGHV3-38_allele=Novel-171_function=.	Homsap IGHV3-38*03 ORF	99.6441	2	0	TRUE	Yes	2	IGHV3-38	TATATCTGGCACAGTAATACACGGCCGTGCCCTCAGCTCTCAGGTTGTTCATTTGAAGATACAGCGTGTTCTTGGAATTGTCTCTGGAGATGGTGAATCTGCCCTTCCTGGAGTCTGCGTAGTATGTGCTACCACCACTAATGGATGAGACCCACTCCAGACCCTTCCCTGGAGCCTGGCGGATCCAGCTCATCTCATTGCTACTGACGGTGAATCCAGAGGCTGCACAGGAGAGTCTCAGGGACCCCTAGGCTGTACCAAGCCTCCCCCAGACTCCACCAGCTGCACCTC	GAGGTTTGTGTCTGGGCGCACAATGACTTCCCCTCTGTG	GAGGTTTGT	GTCTGGGCGCACAATGACTTCCC	CTCTGTG
gene=IGHV3-43_allele=Novel-149_function=.	Homsap IGHV3-43*01 F	99.6516	2	0	TRUE	Yes	2	IGHV3-43	TATCTTTTGCACAGTAATACAAGGCGGTGTCCTCAGTTCTCAGACTGTTCATTTGCAGATACAGGGAGTTTTTGCTGTTGTCTCTGGAGATGGTGAATCGGCCCTTCACAGAGTCTGCATAGTATGTGCTACCACCATCCCAACTAATAAGAGAGACCCACTCCAGACCCTTCCCGGAGCTTGACGGACCCAGTGCATGGTATAATCATCAAAGGTGAATCCAGAGGCTGCACAGGAGAGTCTCAGGGACCCCCCAGGCTGTACCACGACTCCCCCAGACTCCACCAGCTGCACTTC	GGTTTTTGTCTGGGCTCTCGCTGACTTCCCCTCACTGTG	GGTTTTTGT	CTGGGCTCTCGCTGACTTCCCCT	CACTGTG
gene=IGHV3-43_allele=Novel-185_function=.	Homsap IGHV3-43*01 F	99.3007	2	0	TRUE	Yes	2	IGHV3-43	TATCTTTTGCACAGTAATACAAGGCGGTGTCCTCAGTTCTCAGACTGTTCATTTGCAGATACAGGGAGTTTTTGCTGTTGTCTCTGGAGATGGTGAATCGGCCCTTCACAGAGTCTGCATAGTATGTGCTACCACCATCCCAACTAATAAGAGAGACCCACTCCAGACCCTTCCCCGGAGCTTGACGGACCCAGTGCATGGTATAATCATCAAAGGTGAATCCAGAGGCTGCACAGGAGAGTCTCAGGGACCCCCAGGCTGTACCACGACTCCCCAGACTCCACCAGCTGCACTTC	GGTTTTTGTCTGGGCTCTCGCTGACTTCCCCTCACTGTG	GGTTTTTGT	CTGGGCTCTCGCTGACTTCCCCT	CACTGTG
gene=IGHV3-43D_allele=Novel-121_function=.	Homsap IGHV3-43D*03 F	99.6516	2	1	FALSE	Yes	2	IGHV3-43D	TATCTTTTGCACAGTAATACAAGGCGGTGTCCTCAGCTCTCAGACTGTTCATTTGCAGATACAGGGAGTTTTTGCTGTTGTCTCTGGAGATGGTGAATCGACCCTTCACAGAGTCTGCATAGTAGGTGCTACCACCATCCCAACTAATAAGAGAGACCCACTCCAGACCCTTCCCCGGAGCTTGACGGACCCAGTGCATGGCATAATCATCAAAGGTGAATCCAGAGGCTGCACAGGAGAGTCTCAGGGACCCCCAGGCTGTACCACGACTCCCCCAGACTCCACCAGCTGCACTTC	GGTTTTTGTCTGGGCTCTCACTGACTTCTCCTCACTGTG	GGTTTTTGT	CTGGGCTCTCACTGACTTCTCCT	CACTGTG
gene=IGHV3-49_allele=Novel-183_function=.	Homsap IGHV3-49*03 F	99.6599	2	55	TRUE	Yes	2	IGHV3-49	TCTCTAGTACAGTAATACACGGCTGTGTCCTCGGTTTTCAGGCTGTTCATTTGCAGATGGGCGATGCTTTTGGAATCATCTCTTGAGATGGTGAATCTGCCTTTCACAGACGCGGCGTATTCTGTTGTCCCACCATAAGCTTTGCTTCTAATGAAACCTACCCACTCCAGCCCCTTCCCTGGAGCCTGGCGGAACCAGCTCATAGCATAATCACCAAAGGTGAATCCAGAAGCTGTACAGGAGAGTCTCAGGGACCGCCCTGGCTGTACCAAGCCTCCCCCAGACTCCACCAGCTGCACCTC	GGTTTGTGTCTGGGCTCACATTGACCTCCCCTCACTGTG	GGTTTGTGT	CTGGGCTCACATTGACCTCCCCT	CACTGTG
gene=IGHV3-53_allele=Novel-142_function=.	Homsap IGHV3-66*03 F	99.2982	2	65	TRUE	Yes	2	IGHV3-53	TCTCTCGCACAGTAATACACAGCCGTGTCCTCAGCTCTCAGGCTGTTTATTTGAAGATACAGCGTGTTCTTGGAATTGTCTCTGGAGATGGTGAATCGGCCCTTCACGGAGTCTGCGTAGTATGTGCTACCACCGCTATAAATAACTGAGACCCACTCCAGCCCCTTCCCTGGAGCCTGGCGGACCCAGCTCATGTAGTTGCTACTGACGGTGAACCCAGAGGCTGCACAGGAGAGTCTCAGGGACCCCCCAGGCTGGATCAAGCCTCCTCCAGACTCCACCAGCTGCACCTC	GGTTTGTGTCTGGGCGCACAATGACTTCCCCTCACTGTG	GGTTTGTGT	CTGGGCGCACAATGACTTCCCCT	CACTGTG
gene=IGHV3-53_allele=Novel-173_function=.	Homsap IGHV3-53*04 F	99.6491	2	15	TRUE	Yes	2	IGHV3-53	TCTCTCGCACAGTAATACACGGCCGTGTCCTCAGCTCTCAGGCTGTTCATTTGAAGATACAGCGTGTTCTTGGAATTGTGTCTGGAGATGGTGAATCGGCCCTTCACGGAGTCTGCGTAGTATGTGCTACCACCACTATAAATAACTGAGACCCACTCCAGCCCCTTCCCTGGAGCCTGGCGGACCCAGCTCATGTAGTTGCTACTGACGGTGAACCCAGAGGCTGCACAGGAGAGTCTCAGGGACCCCCCAGGCTGGACCAAGCCTCCTCCAGACTCCACCAGCTGCACCTC	GGTTTGTGTCTGGGCGCACAATGACTTCCCCTCACTGTG	GGTTTGTGT	CTGGGCGCACAATGACTTCCCCT	CACTGTG
gene=IGHV3-53_allele=Novel-586_function=.	Homsap IGHV3-53*05 (F)	99.6491	2	32	TRUE	Yes	2	IGHV3-53	TCTCTCGCACAGTAATACACGGCCGTGTCCTCAGCTCTCAGGCTGTTCATTTGAAGATACAGCGTGTTCTTGGAATTGTCTCTGGAGATGGTGAATCGGCCCTTCACGGAGTCTGCGTAGTATGTGCTACCACAGCTATAAATAACTGAGACCCACTCCAGCCCCTTCCCTGGAGCCTGGCGGACCCAGCTCATGTAGTTGCTACTGACGGTGAACCCAGAGGCTGCACAGGAGAGTCTCAGGGACCCCCCAGGCTGGATCAAGCCTCCTCCAGTCTCCACCAGCTGCACCTC	GGTTTGTGTCTGGGCGCACAATGGCCTCCCCTCACTGTG	GGTTTGTGT	CTGGGCGCACAATGGCCTCCCCT	CACTGTG
gene=IGHV3-64_allele=Novel-144_function=.	Homsap IGHV3-64*01 F	99.6528	2	1	TRUE	Yes	2	IGHV3-64	TCTCTCGCACAGTAATACACAGCCGTGTCCTCAGCTCTCAGGCTGCCCATTTGAAGATACAGCGTGTTCTTGGAATTGTCTCTGGAGATGGTGAATCTGCCCTTCACAGAGTTTGCATAATATGTGCTACCCCCATTACTACTAATAGCTGAAACATATTCCAGTCCCTTCCCTGGAGCCTGGCGGACCCAGTGCATAGCATAGCTACTGAAGGTGAATCCAGAGGCTGCACAGGAGAGTCTCAGGGACCCCCCAGGCTGGACCAAGCCTCCCCCAGACTCCACCAGCTGCACCTC	GGTTTCTGCATGGTCCCACATTAACTTCTCCTCACTGTG	GGTTTCTGC	ATGGTCCCACATTAACTTCTCCT	CACTGTG
gene=IGHV3-66_allele=Novel-184_function=.	Homsap IGHV3-66*01 F, or Homsap IGHV3-66*04 F	99.6479	2	0	FALSE	Yes	2	IGHV3-66	TCTCTCGCACAGTAATACACAGCCGTGTCCTCGGCTCTCAGGCTGTTCATTTGAAGATACAGCGTGTTCTTGGAATTGTCTCTGGAGATGGTGAATCTGCCCTTCACGGAGTCTGCGTAGTATGTGCTACCACCGCTATAAATAACTGAGACCCACTCCAGCCCCTTCCCTGGAGCCTGGCGGACCCAGCTCATGTAGTTGCTACTGACGGTGAATCCAGAGGCTGCACAGGAGAGTCTCAGGGACCCCCAGGCTGGACCAAGCCTCCCCCAGACTCCACCAGCTGCACCTC	GGTTTGTGTCTGGGCGCACAATGGCCTCCCCTCACTGTG	GGTTTGTGT	CTGGGCGCACAATGGCCTCCCCT	CACTGTG
gene=IGHV3-72_allele=Novel-117_function=.	Homsap IGHV3-72*01 F	99.6587	2	0	TRUE	Yes	1	IGHV3-72	TCTCTAGCACAGTAATACACGGCCGTGTCCTCGGTTTTCAGGCTGTTCATTTGCAGATACAGTGAGTTCTTTGAATCATCTCTTGAGATGGTGAATCTGCCTTTCACAGACGCGGCGTATTCTGTGGTGTAACTGTTAGCTTTGTTTCTAGTACGGCCAACCCACTCCAGCCCCTTCCCTGGAGCCTGGCGGACCCAGTCCATGTAGTGGTCACTGAAGGTGAATCCAGAGGCTGCACAGGAGAGTCTCAGGGACCCTCCAGGCTGGACCAAGCCTCCCCAGACTCCACCAGCTGCACCTC	AGGTTTGTGTCCGGCTCACACTGACCTCCCCTCGCTGTG	AGGTTTGTG	TCCGGCTCACACTGACCTCCCCT	CGCTGTG
gene=IGHV3-72_allele=Novel-117_function=.	Homsap IGHV3-72*01 F	99.6587	2	0	TRUE	Yes	1	IGHV3-72	TCTCTAGCACAGTAATACACGGCCGTGTCCTCGGTTTTCAGGCTGTTCATTTGCAGATACAGTGAGTTCTTTGAATCATCTCTTGAGATGGTGAATCTGCCTTTCACAGACGCGGCGTATTCTGTGGTGTAACTGTTAGCTTTGTTTCTAGTACGGCCAACCCACTCCAGCCCCTTCCCTGGAGCCTGGCGGACCCAGTCCATGTAGTGGTCACTGAAGGTGAATCCAGAGGCTGCACAGGAGAGTCTCAGGGACCCTCCAGGCTGGACCAAGCCTCCCCAGACTCCACCAGCTGCACCTC	CTCTTCCGATCTGGCTCACACTGACCTCCCCTCGCTGTG	CTCTTCCGA	TCTGGCTCACACTGACCTCCCCT	CGCTGTG
gene=IGHV3-73_allele=Novel-108_function=.	Homsap IGHV3-73*01 F	99.6599	2	123	TRUE	Yes	2	IGHV3-73	TGTCTAGTACAGTAATACACGGCCGTGTCCTCGGTTTTCAGGCTGTTCATTTGCAGATACGCCGTGTTCTTTGAATCATCTCTGGAGATGGTGAACCTGCCTTTCACCGACGCAGCATATGCTGTCGCGTAACTGTTAGCTTTGCTTCTAATACGGCCAACCCACTCCAGCCCTTTCCCGGAAGCCTGGCGGACCCAGTGCATAGCAGAGCCACTGAAGGTGAACCCAGAGGCTGCACAGGAGAGTCTCAGGGACCCCCCAGGCTGGACCAAGCCTCCCCCAGACTCCACCAGCTGCACCTC	GGTTTGTGTCTGGGCTCACACTGACCTCCCCTCACTGTG	GGTTTGTGT	CTGGGCTCACACTGACCTCCCCT	CACTGTG
gene=IGHV3-74_allele=Novel-126_function=.	Homsap IGHV3-74*01 F	99.6516	2	0	TRUE	Yes	2	IGHV3-74	TCTCTTGCACAGTAATACACAGCCGTGTCCTCGGCTCTCAGACTGTTCATTTGCAGATACAGCGTGTTCTTGGCGTTGTCTCTGGAGATGGTGAATCGGCCCTTCACGGAGTCCGCGTAGCTTGTGCTACTCCCATCACTATTAATACGTGAGACCCACACCAGCCCCTTCCCTGGAGCTTGGCGGACCCAGTGCATCCAGTAGCTACTGAAGGTGAATCCAGAGGCTGCACAGGAGAGTCTCAGGGACCCCCCAGGCTGAACTAAGCCTCCCCGGACTCCACCAGCTGCACCTC	GGTTTGTGTCTGGGCTCACATTGACTTCCCCTCACTGTG	GGTTTGTGT	CTGGGCTCACATTGACTTCCCCT	CACTGTG
gene=IGHV3-7_allele=Novel-130_function=.	Homsap IGHV3-7*01 F	99.6516	2	0	TRUE	Yes	2	IGHV3-7	TCTCTCGCACAGTAATACACAGCCGTGTCCTCGGCTCTCAGGCTGTTCATTTGCAGATACAGTGAGTTCTTGGCGTTGTCTCTGGAGATGGTGAATCGGCCCTTCACAGAGTCCACATAGTATTTCTCACTTCCATCTTGCTTTATGTTGGCCACCCACTCCAGCCCCTTCCCTGGAGCCTGGCGGACCCAGCTCATCCAATAGCTACTAAAGGTGAATCCAGAGGCTGCACAGGAGAGTCTCAGGGACCCCCCAGGCTGGACCAAGCCTCCCCAGACTCCACCAGCTGCACCTC	GGTTTGTGTCTGGGCTCACACTGACTTCCCCTCACTGTG	GGTTTGTGT	CTGGGCTCACACTGACTTCCCCT	CACTGTG
gene=IGHV1-24_allele=Novel-77_function=.	Homsap IGHV1-24*01 F	98.9583	3	10	TRUE	Yes	3	IGHV1-24	TCTGTTGCACAGTAATACACGGCCGTGTCCTCAGATCTCAGGCTGCTCAGCTCCATGTAGGCTGTGTCTGTAGATGTGTCCTCGGTCATGGTGACTCTGCCCTGGAACTTCTGTGCGTAGATTGTTTCACCATCTTCAGGATCAAAACCTCCCATCCACTCAAGCCCTTTTCCGGGAGCCTGTCGCACCCAGTGCCTGGATAATTCGGTGAGGGTGTATCCGGAAACCTTGCAGGAGACCTTCACTGAGGCCCCAGGCTTCTTCACCTCAGCCCCAGACTGTACCAGCTGGACCTG	GGTTTCTGACACTCTCAGGATGTGGGTTTTCACACTGTG	GGTTTCTGA	CACTCTCAGGATGTGGGTTTTCA	CACTGTG
gene=IGHV1-69_allele=Novel-62_function=.	Homsap IGHV1-69*04 F, or Homsap IGHV1-69*10 F	99.6528	3	31	TRUE	Yes	3	IGHV1-69	TCTCTCGCACAGTAATACACGGCCGTGTCCTCAGATCTCAGGCTGCTCAGCTCCATGTAGGCTGTGCTCGTGGATTTGTCCGCGGTAATCGTGACTCTGCCCTGGAACTTCTGTGCGTAGTTTGCTATACCAAGGATAGGGATGATCCCTCCCATCCACTCAAGCCCTTGTCCAGGGGCCTGTCGCACCCAGCTGATAGCATAGCTGCTGAAGGTGCCTCCAGAAGCCTTGCAGGAGACCTTCACCGAGGACCCAGGCTTCTTCACCTCAGCCCCAGACTGCACCAGCTGGACCTG	GGTTTCTGACACTCTCAGGATGTGGGTTTTCACACTGTG	GGTTTCTGA	CACTCTCAGGATGTGGGTTTTCA	CACTGTG
gene=IGHV1-69D_allele=Novel-101_function=.	Homsap IGHV1-69*15 F	100	3	209	TRUE	Yes	3	IGHV1-69D	TCTCTCGCACAGTAATACACGGCCGTGTCCTCAGATCTCAGGCTGCTCAGCTCCATGTAGGCTGTGCTCGTGGATTCGTCCGCGGTAATCGTGACTCTGCCCTGGAACTTCTGTGCGTAGTTTGCTGTACCAAAGATAGGGATGATCCTTCCCATCCACTCAAGCCCTTGTCCAGGGGCCTGTCGCACCCAGCTGATAGCATAGCTGCTGAAGGTGCCTCCAGAAGCCTTGCAGGAGACCTTCACCGAGGACCCAGGCTTCTTCACCTCAGCCCCAGACTGCACCAGCTGGACCTG	GGTTTCTGACACTCTCAGGATGTGGGTTTTCACACTGTG	GGTTTCTGA	CACTCTCAGGATGTGGGTTTTCA	CACTGTG
gene=IGHV3-30-5_allele=Novel-96_function=.	Homsap IGHV3-30*02 F, or Homsap IGHV3-30-5*02 F	99.6528	3	59	TRUE	Yes	3	IGHV3-30-5	TCTTTCGCACAGTAATACACAGCCGTGTCCTCAGCTCTCAGGCTGTTCATTTGCAGATACAGCGTGTTCTTGGAATTGTCTCTGGAGATGGTGAATCGGCCCTTCACGGAGTCTGCGTAGTATTTATTACTTCCATCATACCGTATAAATGCCACCCACTCCAGCCCCTTGCCTGGAGCCTGGCGGACCCAGTGCATGCCATAGCTACTGAAGGTGAATCCAGACGCTGCACAGGAGAGTCTCAGGGACCCCCCAGGCTGGACCACGCCTCCCCCAGACTCCACCAGCTGCACCTG	GGTTTGTGTCTGGGCGCACAATGACTTCCCCTCACTGTG	GGTTTGTGT	CTGGGCGCACAATGACTTCCCCT	CACTGTG
gene=IGHV3-43_allele=Novel-103_function=.	Homsap IGHV3-43*01 F	99.6516	3	0	FALSE	Yes	3	IGHV3-43	TATCTTTTGCACAGTAATACAAGGCGGTGTCCTCAGTTCTCAGACTGTTCATTTGCAGATACAGGGAGTTTTTGCTGTTGTCTCTGGAGATGGTGAATCGGCCCTTCACAGAGTCTGCATAGTATGTGCTACCACCATCCCAACTAATAAGAGAGACCCACTCCAGACCCTTCCCCGGAGCTTGACGGACCCAGTGCATGGTATAATCATCAAAGGTGAATCCAGAGGCTGCACAGGAGAGTCTCAGGGACCCCCCAGGCTGTACCACGACTCCCCAGACTCCACCAGCTGCACTTC	GGTTTTTGTCTGGGCTCTCGCTGACTTCCCCTCACTGTG	GGTTTTTGT	CTGGGCTCTCGCTGACTTCCCCT	CACTGTG
gene=IGHV3-43_allele=Novel-49_function=.	Homsap IGHV3-43*01 F	99.6528	3	233	TRUE	Yes	3	IGHV3-43	TATCTTTTGCACAGTAATACAAGGCGGTGTCCTCAGTTCTCAGACTGTTCATTTGCAGATACAGGGAGTTTTTGCTGTTGTCTCTGGAGATGGTGAATCAGCCCTTCACAGAGTCTGCATAGTATGTGCTACCACCATCCCAACTAATAAGAGAGACCCACTCCAGACCCTTCCCCGGAGCTTGACGGACCCAGTGCATGGTATAATCATCAAAGGTGAATCCAGAGGCTGCACAGGAGAGTCTCAGGGACCCCCCAGGCTGTACCACGACTCCCCCAGACTCCACCAGCTGCACTTC	GGTTTTTGTCTGGGCTCTCGCTGACTTCCCCTCACTGTG	GGTTTTTGT	CTGGGCTCTCGCTGACTTCCCCT	CACTGTG
gene=IGHV3-43_allele=Novel-82_function=.	Homsap IGHV3-43*01 F	99.6528	3	107	FALSE	Yes	3	IGHV3-43	TATCTTTTGCACAGTAATACAAGGTGGTGTCCTCAGTTCTCAGACTGTTCATTTGCAGATACAGGGAGTTTTTGCTGTTGTCTCTGGAGATGGTGAATCGGCCCTTCACAGAGTCTGCATAGTATGTGCTACCACCATCCCAACTAATAAGAGAGACCCACTCCAGACCCTTCCCCGGAGCTTGACGGACCCAGTGCATGGTATAATCATCAAAGGTGAATCCAGAGGCTGCACAGGAGAGTCTCAGGGACCCCCCAGGCTGTACCACGACTCCCCCAGACTCCACCAGCTGCACTTC	GGTTTTTGTCTGGGCTCTCGCTGACTTCCCCTCACTGTG	GGTTTTTGT	CTGGGCTCTCGCTGACTTCCCCT	CACTGTG
gene=IGHV3-43D_allele=Novel-72_function=.	Homsap IGHV3-43D*04 F	99.6528	3	215	TRUE	Yes	3	IGHV3-43D	TATCTTTTGCACAGTAATACAAGGCGGTGTCCTCAGCTCTCAGACTGTTCATTTGCAGATACAGGGAGTTTTTGCTGTTGTCTCTGGAGATGGTGAATCGACCCTTCACAGAGTCTGCATAGTATGTGCTACCACCATCCCAACTAATAAGAGAGACCCACTCCAGACCCTTCCCCGGAGCTTGACGGACCCAGTGCATGGCATAATCATCAAAGGTGAATCCAGAGGCTGCACAGGAGAGTCTCAGGGACCCCCCAGGCTGTACCACGACTCCCCCAGACTCCACCAGCTGCATTTC	GGTTTTTGTCTGGGCTCTCACTGACTTCTCCTCACTGTG	GGTTTTTGT	CTGGGCTCTCACTGACTTCTCCT	CACTGTG
gene=IGHV3-49_allele=Novel-78_function=.	Homsap IGHV3-49*04 F	99.6587	3	20	TRUE	Yes	3	IGHV3-49	TCTCTAGTACAGTAATACACGGCTGTGTCCTCGGTTTTCAGGCTGTTCATTTGCAGATAGGCGATGCTTTTGGAATATCTCTTGAGATGGTGAATCTGCCTTTCACAGACGCGGCGTATTCTGTTGTCCCACCATAAGCTTTGCTTCTAATGAAACCTACCCACTCCAGCCCCTTCCCTGGAGCCTGGCGGACCCAGCTCATAGCATAATCACCAAAGGTGAATCCAGAAGCTGTACAGGAGAGTCTCAGGGACCGCCCTGGCTGTACCAAGCCTCCCCCAGACTCCACCAGCTGCACCTC	GGTTTGTGTCTGGGCTCACACTGACCTCCCCTCACTGTG	GGTTTGTGT	CTGGGCTCACACTGACCTCCCCT	CACTGTG
gene=IGHV3-53_allele=Novel-75_function=.	Homsap IGHV3-53*01 F	99.6491	3	150	FALSE	Yes	3	IGHV3-53	TCTCTCGCACAGTAATACACGGCCGTGTCCTCGGCTCTCAGGCTGTTTATTTGAAGATACAGCGTGTTCTTGGAATTGTCTCTGGAGATGGTGAATCGGCCCTTCACGGAGTCTGCGTAGTATGTGCTACCACCGCTATAAATAACTGAGACCCACTCCAGCCCCTTCCCTGGAGCCTGGCGGACCCAGCTCATGTAGTTGCTACTGACGGTGAACCCAGAGGCTGCACAGGAGAGTCTCAGGGACCCCCCAGGCTGGATCAAGCCTCCTCCAGACTCCACCAGCTGCACCTC	GGTTTGTGTCTGGGCGCACAATGACTTCCCCTCACTGTG	GGTTTGTGT	CTGGGCGCACAATGACTTCCCCT	CACTGTG
gene=IGHV3-7_allele=Novel-136_function=.	Homsap IGHV3-7*01 F	99.6528	3	98	TRUE	Yes	1	IGHV3-7	TCTCTCGCACAGTAATACACAGCCGTGTCCTCGGCTCTCAGGCTGTTCATTTGCAGATACAGTGAGTTCTTGGCGTTGTCTCTGGAGATGGTGAATCGGCCCTTCACAGAGTCCACATAGTATTTCTCACTTCCATCTTGCTTTATGTTGGCCACCCACTCCAGCCCCTTCCCTGGAGCCTGGCGGACCCAGCTCATCCAATAGCTACTAAAGGTGAATCCAGAGGCTGCACAGGAGAGTCTCAGGGACCCCCCAGGCTGGACCAAGCCTCCCCCAGACTCCACCAGCCGCACCTC	NA	NA	NA	NA
gene=IGHV3-7_allele=Novel-136_function=.	Homsap IGHV3-7*01 F	99.6528	3	98	TRUE	Yes	2	IGHV3-7	TCTCTCGCACAGTAATACACAGCCGTGTCCTCGGCTCTCAGGCTGTTCATTTGCAGATACAGTGAGTTCTTGGCGTTGTCTCTGGAGATGGTGAATCGGCCCTTCACAGAGTCCACATAGTATTTCTCACTTCCATCTTGCTTTATGTTGGCCACCCACTCCAGCCCCTTCCCTGGAGCCTGGCGGACCCAGCTCATCCAATAGCTACTAAAGGTGAATCCAGAGGCTGCACAGGAGAGTCTCAGGGACCCCCCAGGCTGGACCAAGCCTCCCCCAGACTCCACCAGCCGCACCTC	GGTTTGTGTCTGGGCTCACACTGACTTCCCCTCACTGTG	GGTTTGTGT	CTGGGCTCACACTGACTTCCCCT	CACTGTG
gene=IGHV1-58_allele=Novel-36_function=.	Homsap IGHV1-58*02 F	99.6528	4	49	TRUE	Yes	4	IGHV1-58	TCTGCCGCACAGTAATACACGGCCGTGTCCTCGGATCTCAGGCTGCTCAGCTCCATGTAGGCTGTGCTTGTGGACATGTCCCTGGTAATGGTGACTCTTTCCTGGAACTTCTGTGCGTAGTTTGTGTTACCACTGCCAACGACGATCCATCCTATCCACTCAAGGCGTTGTCCACGAGCCTGTCGCACCCACTGCATAGCAGAGCTAGTAAAGGTGAATCCAGAAGCCTTGCAGGAGAACTTCACTGAGGTCCCAGGCTTCTTCACCTCAGGCCCAGACTGCACCAGCTGCATTTG	CGTTTCTGACACTCTCAGGATGTGGGTTTTCACACTGTG	CGTTTCTGA	CACTCTCAGGATGTGGGTTTTCA	CACTGTG
gene=IGHV3-13_allele=Novel-93_function=.	Homsap IGHV3-13*03 F	99.6491	4	74	TRUE	Yes	4	IGHV3-13	TCTCTTGCACAGTAATACACAGCCATGTCCCCGGCTCTCAGGCTGTTCATTTGAAGATACAAGGAGTTCTTGGCATTTTCTCTGGAGATGGTGAATTGGCCCTTCACGGAGCCTGGATAGTATGTGTCACCAGCAGTACCAATAGCTGAGACCCACTCCAGACCTTTTCCTGTAGCTTGGCGGACCCAGTGCATGTCGTAGCTACTGAAGGTGAATCCACAGGCTGCACAGGAGAGTCTCAGGGACCCCCCAGGCTGTACCAAGCCTCCCCCAGACTCCACCAGCTGCACCTC	GGTTTGTGTCTGGGCTCATACTGACTTCCCCTCACTGTG	GGTTTGTGT	CTGGGCTCATACTGACTTCCCCT	CACTGTG
gene=IGHV1-38-4_allele=Novel-41_function=.	Homsap IGHV1-38-4*01 ORF	99.6528	5	214	FALSE	Yes	5	IGHV1-38-4	TGTCTTGCATAGTAATACACAGCCATGTCCTCAGATGTCAGGCTGCTCAGGTCTGTGTAGGCTGTGGTTGTGGACATGTCCCTGGTCATGGTGAATCTGCCCTGAAACTTCTTGGCATAGCTTGGGCTACCATTGCCAGGGTTGATCCATCCCATCCACTCAAGCCCTTGTCCAGGGGACTGTTGCACCCAATGTATATCGTAGCTGGTGATGGTAAACCCAGAAAAACTACAGGAGACTTTCACTGAGGCCCCAGACTTCCTCACCTCAGCCCAAGACTGCACCAGCTGGACCTG	GCTTTCTGACACTCTCAGGATGTGGGTTTTCACACTGTG	GCTTTCTGA	CACTCTCAGGATGTGGGTTTTCA	CACTGTG
gene=IGHV1-69-2_allele=Novel-59_function=.	Homsap IGHV1-69-2*01 F	97.5694	5	77	TRUE	Yes	5	IGHV1-69-2	TCTGTTGCACAGTAATACACGGCCGTGTCCTCAGATCTCAGGCTGCTCAGCTCCATGTAGGCTGTGTCTGTAGACGTGTCTGCGGTTATGGTGACTCTGCCCTGGAACTTCTCTGCATATATTGTTTCACCATCTTCAGGATCAACACGTCCCATCCACTCAAGCCCTTTTCCAGGGGCCTGTTGCACCCAGTGCATGTAGTAGTCGGTGAAGGTGTATCCAGAAGCCTTGCAGGAGATTTTCACGGTGGCCCCAGGCTTCTTCACCTCAGCCCCGGACTGTACCAGCTGGACCTC	GGTTTCTGACACTCTCAGGATGTGGGTTTTCACACTGTG	GGTTTCTGA	CACTCTCAGGATGTGGGTTTTCA	CACTGTG
gene=IGHV1-69D_allele=Novel-52_function=.	Homsap IGHV1-69*13 F	100	5	91	TRUE	Yes	5	IGHV1-69D	TCTCTCGCACAGTAATACACGGCCGTGTCCTCAGATCTCAGGCTGCTCAGCTCCATGTAGGCTGTGCTCGTGGATTCGTCCGCGGTAATCGTGACTCTGCCCTGGAACTTCTGTGCGTAGTTTGCTGTACCAAAGATAGGGATGATCCCTCCCATCCACTCAAGCCCTTGTCCAGGGGCCTGTCGCACCCAGCTGATAGCATAGCTGCTGAAGGTGCCTCCAGAAGCCTTGCAGGAGACCTTCACTGAGGACCCAGGCTTCTTCACCTCAGCCCCAGACTGCACCAGCTGGACCTG	GGTTTCTGACACTCTCAGGATGTGGGTTTTCACACTGTG	GGTTTCTGA	CACTCTCAGGATGTGGGTTTTCA	CACTGTG
gene=IGHV2-70D_allele=Novel-35_function=.	Homsap IGHV2-70*16 F	100	5	254	FALSE	Yes	5	IGHV2-70D	GTATCCGTGCACAGTAATACGTGGCTGTGTCCACAGGGTCCATGTTGGTCATTGTAAGGACCACCTGGTTTTTGGAGGTGTCCTTGGAGATGGTGAGCCTGGTCTTCAGAGATGTGCTGTAGAATTTATCATCATCCCAATCAATGCGTGCAAGCCACTCCAGGGCCTTCCCTGGGGGCTGACGGATCCAGCTCACACACATTCCACTAGTGCTGAGTGAGAACCCAGAGAAGGTGCAGGTCAGTGTGAGGGTCTGTGTGGGTTTCACCAGCACAGGACCAGACTCCTTCAAGGTGACCTG	GGTTCTTGTACAGGAGGCGCCCTGGGCTGTGTCTCTGTG	GGTTCTTGT	ACAGGAGGCGCCCTGGGCTGTGT	CTCTGTG
gene=IGHV3-30_allele=Novel-64_function=.	Homsap IGHV3-30*02 F, or Homsap IGHV3-30-5*02 F	99.6528	5	186	TRUE	Low confidence	5	IGHV3-30	TCTTTCGCACAGTAATACACAGCCGTGTCCTCAGCTCTCAGGCTGTTCATTTGCAGATACAGCGTGTTCTTGGAATTGTCTCTGGAGATGGTGAATCGGCCCTTCACGGAGTCTGCGTAGTATTTATTACTTCCATCATACCGTATAAATGCCACCCACTCCAGCCCCTTGCCTGGAGCCTGGCGGACCCAGTGCATGCCATAGCTACTGAAGGTGAATCCAGACGCTGCACAGGAGAGTCTCAGGGACCCCCCAGGCTGGACCACGCCTCCCCCAGACTCCACCAGCTGCACCTG	GGTTTGTGTCTGGGCGCACAATGACTTCCCCTCACTGTG	GGTTTGTGT	CTGGGCGCACAATGACTTCCCCT	CACTGTG
gene=IGHV3-53_allele=Novel-50_function=.	Homsap IGHV3-53*02 F	99.6479	5	91	TRUE	Yes	5	IGHV3-53	TCTCTCGCACAGTAATACACGGCCGTGTCCTCGGCTCTCAGGCTGTTCATTTGAAGTACAGCGTGTTCTTGGAATTGTCTCTGGAGATGGTGAATCGGCCCTTCACGGAGTCTGCGTAGTATGTGCTACCACCGCTATAAATAACTGAGACCCACTCCAGCCCCTTCCCTGGAGCCTGGCGGACCCAGCTCATGTAGTTGCTACTGACGGTGAACCCAGAGGCTGCACAGGAGAGTCTCAGGGACCCCCCAGGCTGGATCAAGCCTCCTCCAGTCTCCACCAGCTGCACCTC	GGTTTGTGTCTGGGCGCACAATGGCCTCCCCTCACTGTG	GGTTTGTGT	CTGGGCGCACAATGGCCTCCCCT	CACTGTG
gene=IGHV3-66_allele=Novel-45_function=.	Homsap IGHV3-66*01 F, or Homsap IGHV3-66*04 F	99.6491	5	127	TRUE	Yes	5	IGHV3-66	TCTCTCGCACAGTAATACACAGCCGTGTCCTCGGCTCTCAGGCTGTTCATTTGAAGATACAGCGTGTTCTTGGAATTGTCTCTGGAGATGGTGAATCTGCCCTTCACGGAGTCTGCGTAGTATGTGCTACCACAGCTATAAATAACTGAGACCCACTCCAGCCCCTTCCCTGGAGCCTGGCGGACCCAGCTCATGTAGTTGCTACTGACGGTGAATCCAGAGGCTGCACAGGAGAGTCTCAGGGACCCCCCAGGCTGGACCAAGCCTCCCCCAGACTCCACCAGCTGCACCTC	GGTTTGTGTCTGGGCGCACAATGACTTCCCCTCACTGTG	GGTTTGTGT	CTGGGCGCACAATGACTTCCCCT	CACTGTG
gene=IGHV3-66_allele=Novel-53_function=.	Homsap IGHV3-66*02 F	99.6491	5	264	TRUE	Yes	5	IGHV3-66	TCTCTCGCACAGTAATACACAGCCGTGTCCTCAGCTCTCAGGCTGTTCATTTGAAGATACAGCGTGTTCTTGGAATTGTCTCTGGAGATGGTGAATCGGCCCTTCACGGAGTCTGCGTAGTATGTGCTACCACAGCTATAAATAACTGAGACCCACTCCAGCCCCTTCCCTGGAGCCTGGCGGACCCAGCTCATGTAGTTGCTACTGACGGTGAATCCAGAGGCTGCACAGGAGAGTCTCAGGGACCCCCCAGGCTGGACCAAGCCTCCCCCAGACTCCACCAGCTGCACCTC	GGTTTGTGTCTGGGCGCACAATGGCCTCCCCTCACTGTG	GGTTTGTGT	CTGGGCGCACAATGGCCTCCCCT	CACTGTG
gene=IGHV1-18_allele=Novel-44_function=.	Homsap IGHV1-18*01 F	99.6528	6	47	TRUE	Yes	6	IGHV1-18	TCTCTCGCACAGTAATACACGGCCGTGTCGTCAGATCTCAGGCTCCTCAGCTCCATGTAGGCTGTGCTCGTGGATGTGTCTGTGGTCATGGTGACTCTGCCCTGGAGCTTCTGTGCATAGTTTGTGTCACCATTGTAAGCGCTGATCCATCCCATCCACTCAAGCCCTTGTCCAGGGGCCTGTCGCACCCAGCTGATACCATAGCTGGTAAAGGTGTAACCAGAAGCCTTGCAGGAGACCTTCACTGAGGCCCCAGGCTTCTTCACCTCAGCTCCAGACTGCACCAGCTGAACCTG	GGTTTCTGAAACCCTCAGGATGTGGGTTTTCACACTGTG	GGTTTCTGA	AACCCTCAGGATGTGGGTTTTCA	CACTGTG
gene=IGHV1-38-4_allele=Novel-48_function=.	Homsap IGHV1-38-4*01 ORF	99.6528	6	188	TRUE	Yes	5	IGHV1-38-4	TGTCTTGCATAGTAATACACAGCCATGTCCTCAGATCTCAGGCTGCTCAGGTCTGTGTAGGCTGTGGTTGTGGACATGTCCCTGGTCATGGTGAATCTGCCCTGAAACTTCTTGGCATAGCTTGGGCTACCATTGCCAGGGTTGATCCATCCCATCCACTCAAGCCCTTGTCCAGGGGACTGTTGCACCCAATGTATACCGTAGCTGGTGATGGTAAACCCAGAAAAACTACAGGAGACTTTCACTGAGGCCCCAGACTTCCTCACCTCAGCCCAAGACTGCACCAGCTGGACCTG	GCTTTCTGACACTCTCAGGATGTGGGTTTTCACACTGTG	GCTTTCTGA	CACTCTCAGGATGTGGGTTTTCA	CACTGTG
gene=IGHV1-69D_allele=Novel-37_function=.	Homsap IGHV1-69*14 F	100	6	194	FALSE	Yes	6	IGHV1-69D	TCTCTCGCACAGTAATACACGGCCGTGTCCTCAGATCTCAGGCTGCTCAGCTCCATGTAGGCTGTGCTCGTGGATTTGTCCGCGGTAATCGTGACTCTGCCCTGGAACTTCTGTGCGTAGTTTGCTGTACCAAAGATAGGGATGATCCCTCCCATCCACTCAAGCCCTTGTCCAGGGGCCTGTCGCACCCAGCTGATAGCATAGCTGCTGAAGGTGCCTCCAGAAGCCTTGCAGGAGACCTTCACCGAGGACCCAGGCTTCTTCACCTCAGCCCCAGACTGCACCAGCTGGACCTG	GGTTTCTGACACTCTCAGGATGTGGGTTTTCACACTGTG	GGTTTCTGA	CACTCTCAGGATGTGGGTTTTCA	CACTGTG
gene=IGHV3-30-3_allele=Novel-28_function=.	Homsap IGHV3-30*04 F, or Homsap IGHV3-30-3*03 F	99.6528	6	179	TRUE	Yes	6	IGHV3-30-3	TCTCTCGCACAGTAATACACAGCCGTGTCCTCAGCTCTCAGGCTGTTCATTTGCAGATACAGCGTGTTCTTGGAATTGTCTCTGGAGATGGTGAATCGGCCCTTCACGGAGTCTACGTAGTATTTATTACTTCCATCATATGATATAACTGCCACCCACTCCAGCCCCTTGCCTGGAGCCTGGCGGACCCAGTGCATAGCATAGCTACTGAAGGTGAATCCAGAGGCTGCACAGGAGAGTCTCAGGGACCTCCCAGGCTGGACCACGCCTCCCCCAGACTCCACCAGCTGCACCTG	GGTTTGTGTCTGGGCGCACAATGACTTCCCCTCACTGTG	GGTTTGTGT	CTGGGCGCACAATGACTTCCCCT	CACTGTG
gene=IGHV3-30-5_allele=Novel-34_function=.	Homsap IGHV3-30*03 F, or Homsap IGHV3-30*18 F or Homsap IGHV3-30-5*01 F	100	7	46	TRUE	Yes	7	IGHV3-30-5	TCTCTCGCACAGTAATACACAGCCGTGTCCTCAGCTCTCAGGCTGTTCATTTGCAGATACAGCGTGTTCTTGGAATTGTCTCTGGAGATGGTGAATCGGCCCTTCACGGAGTCTGCATAGTATTTATTACTTCCATCATATGATATAACTGCCACCCACTCCAGCCCCTTGCCTGGAGCCTGGCGGACCCAGTGCATGCCATAGCTACTGAAGGTGAATCCAGAGGCTGCACAGGAGAGTCTCAGGGACCTCCCAGGCTGGACCACGCCTCCCCCAGACTCCACCAGCTGCACCTG	GGTTTGTGTCTGGGCGCACAATGACTTCCCCTCACTGTG	GGTTTGTGT	CTGGGCGCACAATGACTTCCCCT	CACTGTG
gene=IGHV3-13_allele=Novel-31_function=.	Homsap IGHV3-13*01 F	99.2982	8	372	TRUE	Yes	8	IGHV3-13	TCTCTTGCACAGTAATACACGGCCGTGTCCTCGGCTCTCAGGCTGTTCATTTGAAGATACAAGGAGTTCTTGGCATTTTCTCTGGAGATGGTGAATCGGCCCTTCACGGAGCCTGGATAGTATGTGTCACCAGCAGTACCAATAGCTGAGACCCACTCCAGACCTTTTCCTGTAGCTTGGCGGACCCAGTGCATGTCGTAGCTACTGAAGGTGAATCCAGAGGCTGCACAGGAGAGTCTCAGGGACCCCCCAGGCTGTACCAAGCCTCCCCCAGACTCCACCAGCTGCACCTC	GGTTTGTGTCTGGGCTCATACTGACTTCCCCTCACTGTG	GGTTTGTGT	CTGGGCTCATACTGACTTCCCCT	CACTGTG
gene=IGHV2-70_allele=Novel-20_function=.	Homsap IGHV2-70*04 F, or Homsap IGHV2-70*10 F or Homsap IGHV2-70D*04 F	98.9691	10	432	TRUE	Yes	10	IGHV2-70	GTATCCGTGCACAGTAATACGTGGCTGTGTCCACAGGGTCCATGTTGGTCATTGTAAGGACCACCTGGTTTTTGGAGGTGTCCTTGGAGATGGTGAGCCTGGTCTTCAGAGATGTGCTGCAGTATTTATCATCATCCCAATCAATGCGTGCAAGCCACTCCAGGGCCTTCCCTGGGGGCTGACGGATCCAGCTCACACGCATTCCACTAGTGCTGAGTGAGAACCCAGAGAAGGTGCAGGTCAGCGTGAGGGTCTGTGTGGGTTTCACCAGCGCAGGACCAGACTCCTTCAAGGTGACCTG	GGTTCTTGTACAGGAGGCGCCCTGGGCTGTGTCTCTGTG	GGTTCTTGT	ACAGGAGGCGCCCTGGGCTGTGT	CTCTGTG
gene=IGHV2-70_allele=Novel-16_function=.	Homsap IGHV2-70*04 F, or Homsap IGHV2-70*10 F or Homsap IGHV2-70D*04 F	98.6254	13	660	TRUE	Yes	13	IGHV2-70	GTATCCGTGCACAGTAATACGTGGCTGTGTCCACAGGGTCCATGTTGGTCATTGTAAGGACCACCTGGTTTTTGGAGGTGGCCTTGGAGATGGTGAGCCTGGTCTTCAGAGATGTGCTGCAGTATTTATCATCATCCCAATCAATGCGTGCAAGCCACTCCAGGGCCTTCCCTGGGGGCTGACGGATCCAGCTCACACGCATTCCACTAGTGCTGAGTGAGAACCCAGAGAAGGTGCAGGTCAGCGTGAGGGTCTGTGTGGGTTTCACCAGCGCAGGACCAGACTCCTTCAAGGTGACCTG	GGTTCTTGTACAGGAGGCGCCCTGGGCTGTGTCTCTGTG	GGTTCTTGT	ACAGGAGGCGCCCTGGGCTGTGT	CTCTGTG
gene=IGHD3-10_allele=Novel-11_function=.	NA	NA	14	739	FALSE	Yes	14	IGHD3-10	GTTATAATAACTCCCTGAACCATAGTAATAC	GGTTTTTGATGGACTCTGTGACACTGTG	GGTTTTTGA	TGGACTCTGTGA	CACTGTG
gene=IGHV3-66_allele=Novel-18_function=.	Homsap IGHV3-66*01 F, or Homsap IGHV3-66*04 F	99.2982	15	280	TRUE	Yes	15	IGHV3-66	TATCTGGCACAGTAATACACAGCCGTGTCCTCGGCTCTCAGGCTGTTCATTTGAAGATACAGCGTGTTCTTGGAATTGTCTCTGGAGATGGTGAATCTGCCCTTCACGGAGTCTGCGTAGTATGTGCTACCACAGCTATAAATAACTGAGACCCACTCCAGCCCCTTCCCTGGAGCCTGGCGGACCCAGCTCATGTAGTTGCTACTGACGGTGAATCCAGAGGCTGCACAGGAGAGTCTCAGGGACCCCCCAGGCTGGACCAAGCCTCCCGCAGACTCCACCAGCTGCACCTC	GGTTTGTGTCTGGGCGCACAATGACTTCCCCTCTGTGTA	GGTTTGTGT	CTGGGCGCACAATGACTTCCCCT	CTGTGTA
gene=IGHD3-16_allele=Novel-8_function=.	NA	NA	16	915	TRUE	Yes	16	IGHD3-16	GGTATAACGATAACTCCCCCAAATGTAATCATAATAC	GGTTTCTGATGGACCGTGTGATGCTGTG	GGTTTCTGA	TGGACCGTGTGA	TGCTGTG
gene=IGHD5-18_allele=Novel-10_function=.	NA	NA	16	822	TRUE	Yes	16	IGHD5-18	GTAATCGTAGCCACTATATTCAC	GGTTGCTGCTATGGGCGGCACCACTGTG	GGTTGCTGC	TATGGGCGGCAC	CACTGTG
gene=IGHV3-30-5_allele=Novel-12_function=.	Homsap IGHV3-33*01 F, or Homsap IGHV3-33*06 F	100	16	56	TRUE	Yes	1	IGHV3-30-5	TCTTTCGCACAGTAATACACAGCCGTGTCCTCGGCTCTCAGGCTGTTCATTTGCAGATACAGCGTGTTCTTGGAATTGTCTCTGGAGATGGTGAATCGGCCCTTCACGGAGTCTGCATAGTATTTATTACTTCCATCATACCATATAACTGCCACCCACTCCAGCCCCTTGCCTGGAGCCTGGCGGACCCAGTGCATGCCATAGCTACTGAAGGTGAATCCAGACGCTGCACAGGAGAGTCTCAGGGACCTCCCAGGCTGGACCACGCCTCCCCCAGACTCCACCAGCTGCACCTG	AGGTTTGTGTCTGGCGCACAATGACTTCCCCTCACTGTG	AGGTTTGTG	TCTGGCGCACAATGACTTCCCCT	CACTGTG
gene=IGHV3-30-5_allele=Novel-12_function=.	Homsap IGHV3-33*01 F, or Homsap IGHV3-33*06 F	100	16	56	TRUE	Yes	1	IGHV3-30-5	TCTTTCGCACAGTAATACACAGCCGTGTCCTCGGCTCTCAGGCTGTTCATTTGCAGATACAGCGTGTTCTTGGAATTGTCTCTGGAGATGGTGAATCGGCCCTTCACGGAGTCTGCATAGTATTTATTACTTCCATCATACCATATAACTGCCACCCACTCCAGCCCCTTGCCTGGAGCCTGGCGGACCCAGTGCATGCCATAGCTACTGAAGGTGAATCCAGACGCTGCACAGGAGAGTCTCAGGGACCTCCCAGGCTGGACCACGCCTCCCCCAGACTCCACCAGCTGCACCTG	AGGTTTGTGTCTGGGCGCACAATGACTTCCCTCACTGTG	AGGTTTGTG	TCTGGGCGCACAATGACTTCCCT	CACTGTG
gene=IGHV3-30-5_allele=Novel-12_function=.	Homsap IGHV3-33*01 F, or Homsap IGHV3-33*06 F	100	16	56	FALSE	Yes	14	IGHV3-30-5	TCTTTCGCACAGTAATACACAGCCGTGTCCTCGGCTCTCAGGCTGTTCATTTGCAGATACAGCGTGTTCTTGGAATTGTCTCTGGAGATGGTGAATCGGCCCTTCACGGAGTCTGCATAGTATTTATTACTTCCATCATACCATATAACTGCCACCCACTCCAGCCCCTTGCCTGGAGCCTGGCGGACCCAGTGCATGCCATAGCTACTGAAGGTGAATCCAGACGCTGCACAGGAGAGTCTCAGGGACCTCCCAGGCTGGACCACGCCTCCCCCAGACTCCACCAGCTGCACCTG	GGTTTGTGTCTGGGCGCACAATGACTTCCCCTCACTGTG	GGTTTGTGT	CTGGGCGCACAATGACTTCCCCT	CACTGTG
gene=IGHV3-30-3_allele=Novel-7_function=.	Homsap IGHV3-30*01 F	100	19	861	TRUE	Yes	19	IGHV3-30-3	TCTCTCGCACAGTAATACACAGCCGTGTCCTCAGCTCTCAGGCTGTTCATTTGCAGATACAGCGTGTTCTTGGAATTGTCTCTGGAGATGGTGAATCGGCCCTTCACGGAGTCTGCGTAGTATTTATTACTTCCATCATATGATATAACTGCCACCCACTCTAGCCCCTTGCCTGGAGCCTGGCGGACCCAGTGCATAGCATAGCTACTGAAGGTGAATCCAGAGGCTGCACAGGAGAGTCTCAGGGACCTCCCAGGCTGGACCACGCCTCCCCCAGACTCCACCAGCTGCACCTG	GGTTTGTGTCTGGGCGCACAATGACTTCCCCTCACTGTG	GGTTTGTGT	CTGGGCGCACAATGACTTCCCCT	CACTGTG
gene=IGHV3-16_allele=Novel-488_function=.	Homsap IGHV3-16*02 ORF	99.6516	20	90	TRUE	Yes	20	IGHV3-16	TTTCTCACACAGTAATACACAGCCATGTCCTCGGCTCTCCGTCTGTTCTTTTGCAGATACAGGGAGTTCCTGGAATTGTCTCTGGAGATGATGAATCGGCGCTTCACGGAGTCCACATAGTGCGTCCTACTGCCATTCCAACTAACACCCGATACCCACTCCAGCCCCTTTCCTGGAGCCTTGCAGGCCCAGTTCATGTCACTGTTACTGAAGGTGAATCCAGAGGCTGCACAGGAGAGTCTCAGGGACCCCCCAGGCTGTACCAAGCCTCCCCCAGACTCCACCAGCTGCACCTC	GGTTTGTGTCTGGGCTCGCACTTGTGTCCCCTCACAGGA	GGTTTGTGT	CTGGGCTCGCACTTGTGTCCCCT	CACAGGA
gene=IGHV4-61_allele=Novel-6_function=.	Homsap IGHV4-59*08 F	100	22	976	TRUE	Yes	21	IGHV4-61	TGTCTCGCACAGTAATACACGGCCGTGTCTGCGGCGGTCACAGAGCTCAGCTTCAGGGAGAACTGGTTCTTGGACGTGTCTACTGATATGGTGACTCGACTCTTGAGGGAGGGGTTGTAGTTGGTGCTCCCACTGTAATAGATATACCCAATCCACTCCAGTCCCTTCCCTGGGGGCTGCCGGATCCAGCTCCAGTAGTAACTACTGATGGAGCCACCAGAGACAGTGCAGGTGAGGGACAGGGTCTCCGAAGGCTTCACCAGTCCTGGGCCCGACTCCTGCAGCTGCACCTG	GGTTTTTGTCTGGCCTCACACTCACCTCCCCTCACTGTG	GGTTTTTGT	CTGGCCTCACACTCACCTCCCCT	CACTGTG
gene=IGHV3-35_allele=Novel-5_function=.	Homsap IGHV3-35*01 ORF	99.6528	24	421	TRUE	Yes	24	IGHV3-35	TTTCTCACACAGTAATACACAGCCGTGTCCTCGGCCCTCAGGCTATTCGTTTGCAGATACAGGGTGTTCCTGGAATTGTCTCTGGAGATGATGAATCGGCCCTTCACAGAGTCTGCATAGTGCGTCCTACTGCCATTCCAACTAACACCCGATACCCACTCCAGCCGCTTTCCTGGAGCCTGATGGACCCAGTTCATGTCACTGTTACTGAAGGTGAATCCAGAGGCTGCACAGGAGAGTCTCAGGGATCCCCCAGGCTGTACCAAGCCTCCCCCAGACTCCACCAGCTGCACCTC	GGTTTGTGTCTGGGCTCACACTTCCGACCTCTCACAGTG	GGTTTGTGT	CTGGGCTCACACTTCCGACCTCT	CACAGTG
gene=IGHV3-43_allele=Novel-102_function=.	Homsap IGHV3-43D*04 F	100	37	0	FALSE	Yes	37	IGHV3-43	TATCTTTTGCACAGTAATACAAGGCGGTGTCCTCAGCTCTCAGACTGTTCATTTGCAGATACAGGGAGTTTTTGCTGTTGTCTCTGGAGATGGTGAATCGACCCTTCACAGAGTCTGCATAGTATGTGCTACCACCATCCCAACTAATAAGAGAGACCCACTCCAGACCCTTCCCCGGAGCTTGACGGACCCAGTGCATGGCATAATCATCAAAGGTGAATCCAGAGGCTGCACAGGAGAGTCTCAGGGACCCCCCAGGCTGTACCACGACTCCCCCAGACTCCACCAGCTGCACTTC	GGTTTTTGTCTGGGCTCTCACTGACTTCTCCTCACTGTG	GGTTTTTGT	CTGGGCTCTCACTGACTTCTCCT	CACTGTG

## Sheet: Supplementary Data 4
Isotype	Gene	SV spanning gene	Number of significant variants	Lead variant	Lead variant rs number	Lead variant type	Reference base	Alternate base	Distance between lead variant and gene (bp)	Correlation between variant and SV genotypes	High (> .9) correlation between SV and genotype	Number of hemizygotes	Anova p-value	Linear p-value	Linear beta	Linear r	Linear residual standard error	Significant	Significant after bonferroni	Mean usage in SNV ref homozygotes	Mean usage in SNV heterozygotes	Mean usage in SNV alt homozygotes	Max mean usage among genotypes	Min mean usage among genotypes	Max min fold change	Rank	Other isotype rank
M	IGHD3-3	1-DEL	110	66750	rs45472796	SNV	C	A	12860	1-DEL (r = 0.946), 2-DEL (r = -0.302), 8-DEL (r = 0.171)	TRUE	.	2.73142e-17	2.94469e-18	-0.0255695	0.403414	0.0172464	TRUE	TRUE	0.0663966	0.0379884	0.0195075	0.0663966	0.0195075	3.40364	1	1
M	IGHJ4	.	0	28944	rs2516971	SNV	G	T	25181	1-DEL (r = 0.771), 2-DEL (r = -0.257), 8-DEL (r = 0.218)	FALSE	.	0.000173233	0.00011685	0.0212241	0.112156	0.0338864	TRUE	FALSE	0.541341	0.575941	0.569791	0.575941	0.541341	1.06391	1	3
M	IGHJ4	.	0	27269	rs2753524	SNV	C	G	23506	1-DEL (r = 0.771), 2-DEL (r = -0.257), 8-DEL (r = 0.218)	FALSE	.	0.000173233	0.00011685	0.0212241	0.112156	0.0338864	TRUE	FALSE	0.541341	0.575941	0.569791	0.575941	0.541341	1.06391	1	3
M	IGHD5-24	.	86	27196	rs566729475	SNV	G	A	3772	4-mCNV (r = 0.288)	FALSE	.	8.73701e-08	1.9989e-09	-0.00636076	0.22034	0.00580555	TRUE	TRUE	.	.	.	0.0263381	0.0157445	1.67285	1	11
M	IGHD5-24	.	86	28309	rs188457056	SNV	C	T	4885	4-mCNV (r = 0.288)	FALSE	.	8.73701e-08	1.9989e-09	-0.00636076	0.22034	0.00580555	TRUE	TRUE	.	.	.	0.0263381	0.0157445	1.67285	1	11
M	IGHD5-24	.	86	28174	rs112554218	SNV	T	C	4750	4-mCNV (r = 0.288)	FALSE	.	8.73701e-08	1.9989e-09	-0.00636076	0.22034	0.00580555	TRUE	TRUE	.	.	.	0.0263381	0.0157445	1.67285	1	11
M	IGHD5-24	.	86	28146	rs111599611	SNV	C	T	4722	4-mCNV (r = 0.288)	FALSE	.	8.73701e-08	1.9989e-09	-0.00636076	0.22034	0.00580555	TRUE	TRUE	.	.	.	0.0263381	0.0157445	1.67285	1	11
M	IGHD5-24	.	86	28142	rs537034100	SNV	T	C	4718	4-mCNV (r = 0.288)	FALSE	.	8.73701e-08	1.9989e-09	-0.00636076	0.22034	0.00580555	TRUE	TRUE	.	.	.	0.0263381	0.0157445	1.67285	1	11
M	IGHD5-24	.	86	28061	rs12894229	SNV	G	A	4637	4-mCNV (r = 0.288)	FALSE	.	8.73701e-08	1.9989e-09	-0.00636076	0.22034	0.00580555	TRUE	TRUE	.	.	.	0.0263381	0.0157445	1.67285	1	11
M	IGHD5-24	.	86	27986	rs79609575	SNV	A	G	4562	4-mCNV (r = 0.288)	FALSE	.	8.73701e-08	1.9989e-09	-0.00636076	0.22034	0.00580555	TRUE	TRUE	.	.	.	0.0263381	0.0157445	1.67285	1	11
M	IGHD5-24	.	86	27968	rs36027018	SNV	C	A	4544	4-mCNV (r = 0.288)	FALSE	.	8.73701e-08	1.9989e-09	-0.00636076	0.22034	0.00580555	TRUE	TRUE	.	.	.	0.0263381	0.0157445	1.67285	1	11
M	IGHD5-24	.	86	27902	rs34229561	SNV	T	C	4478	4-mCNV (r = 0.288)	FALSE	.	8.73701e-08	1.9989e-09	-0.00636076	0.22034	0.00580555	TRUE	TRUE	.	.	.	0.0263381	0.0157445	1.67285	1	11
M	IGHD5-24	.	86	27192	rs370089872	SNV	G	A	3768	4-mCNV (r = 0.288)	FALSE	.	8.73701e-08	1.9989e-09	-0.00636076	0.22034	0.00580555	TRUE	TRUE	.	.	.	0.0263381	0.0157445	1.67285	1	11
M	IGHD5-24	.	86	27691	rs35579090	SNV	G	A	4267	4-mCNV (r = 0.288)	FALSE	.	8.73701e-08	1.9989e-09	-0.00636076	0.22034	0.00580555	TRUE	TRUE	.	.	.	0.0263381	0.0157445	1.67285	1	11
M	IGHD5-24	.	86	28311	rs190753651	SNV	T	C	4887	4-mCNV (r = 0.288)	FALSE	.	8.73701e-08	1.9989e-09	-0.00636076	0.22034	0.00580555	TRUE	TRUE	.	.	.	0.0263381	0.0157445	1.67285	1	11
M	IGHD5-24	.	86	27587	rs34617495	SNV	G	A	4163	4-mCNV (r = 0.288)	FALSE	.	8.73701e-08	1.9989e-09	-0.00636076	0.22034	0.00580555	TRUE	TRUE	.	.	.	0.0263381	0.0157445	1.67285	1	11
M	IGHD5-24	.	86	27535	rs34928800	SNV	G	A	4111	4-mCNV (r = 0.288)	FALSE	.	8.73701e-08	1.9989e-09	-0.00636076	0.22034	0.00580555	TRUE	TRUE	.	.	.	0.0263381	0.0157445	1.67285	1	11
M	IGHD5-24	.	86	27467	rs72481567	SNV	C	T	4043	4-mCNV (r = 0.288)	FALSE	.	8.73701e-08	1.9989e-09	-0.00636076	0.22034	0.00580555	TRUE	TRUE	.	.	.	0.0263381	0.0157445	1.67285	1	11
M	IGHD5-24	.	86	27263	rs146594946	SNV	T	C	3839	4-mCNV (r = 0.288)	FALSE	.	8.73701e-08	1.9989e-09	-0.00636076	0.22034	0.00580555	TRUE	TRUE	.	.	.	0.0263381	0.0157445	1.67285	1	11
M	IGHD5-24	.	86	27254	rs112571423	SNV	G	A	3830	4-mCNV (r = 0.288)	FALSE	.	8.73701e-08	1.9989e-09	-0.00636076	0.22034	0.00580555	TRUE	TRUE	.	.	.	0.0263381	0.0157445	1.67285	1	11
M	IGHD5-24	.	86	27246	rs72481566	SNV	C	G	3822	4-mCNV (r = 0.288)	FALSE	.	8.73701e-08	1.9989e-09	-0.00636076	0.22034	0.00580555	TRUE	TRUE	.	.	.	0.0263381	0.0157445	1.67285	1	11
M	IGHD5-24	.	86	27199	rs186838573	SNV	G	A	3775	4-mCNV (r = 0.288)	FALSE	.	8.73701e-08	1.9989e-09	-0.00636076	0.22034	0.00580555	TRUE	TRUE	.	.	.	0.0263381	0.0157445	1.67285	1	11
M	IGHD5-24	.	86	27195	rs551114682	SNV	T	C	3771	4-mCNV (r = 0.288)	FALSE	.	8.73701e-08	1.9989e-09	-0.00636076	0.22034	0.00580555	TRUE	TRUE	.	.	.	0.0263381	0.0157445	1.67285	1	11
M	IGHD5-24	.	86	27183	rs190468039	SNV	C	T	3759	4-mCNV (r = 0.288)	FALSE	.	8.73701e-08	1.9989e-09	-0.00636076	0.22034	0.00580555	TRUE	TRUE	.	.	.	0.0263381	0.0157445	1.67285	1	11
M	IGHD5-24	.	86	27187	rs182918051	SNV	A	G	3763	4-mCNV (r = 0.288)	FALSE	.	8.73701e-08	1.9989e-09	-0.00636076	0.22034	0.00580555	TRUE	TRUE	.	.	.	0.0263381	0.0157445	1.67285	1	11
M	IGHD5-24	.	86	27190	rs550266337	SNV	C	T	3766	4-mCNV (r = 0.288)	FALSE	.	8.73701e-08	1.9989e-09	-0.00636076	0.22034	0.00580555	TRUE	TRUE	.	.	.	0.0263381	0.0157445	1.67285	1	11
M	IGHD5-24	.	86	27561	rs35973725	SNV	G	C	4137	4-mCNV (r = 0.288)	FALSE	.	8.73701e-08	1.9989e-09	-0.00636076	0.22034	0.00580555	TRUE	TRUE	.	.	.	0.0263381	0.0157445	1.67285	1	11
M	IGHD5-24	.	86	28315	rs182880715	SNV	A	C	4891	4-mCNV (r = 0.288)	FALSE	.	8.73701e-08	1.9989e-09	-0.00636076	0.22034	0.00580555	TRUE	TRUE	.	.	.	0.0263381	0.0157445	1.67285	1	11
M	IGHD5-24	.	86	27194	rs539402333	SNV	C	T	3770	4-mCNV (r = 0.288)	FALSE	.	8.73701e-08	1.9989e-09	-0.00636076	0.22034	0.00580555	TRUE	TRUE	.	.	.	0.0263381	0.0157445	1.67285	1	11
M	IGHD5-24	.	86	28526	rs113810867	SNV	C	T	5102	4-mCNV (r = 0.288)	FALSE	.	8.73701e-08	1.9989e-09	-0.00636076	0.22034	0.00580555	TRUE	TRUE	.	.	.	0.0263381	0.0157445	1.67285	1	11
M	IGHD5-24	.	86	28530	rs111658784	SNV	T	C	5106	4-mCNV (r = 0.288)	FALSE	.	8.73701e-08	1.9989e-09	-0.00636076	0.22034	0.00580555	TRUE	TRUE	.	.	.	0.0263381	0.0157445	1.67285	1	11
M	IGHD5-24	.	86	28728	rs3829414	SNV	G	T	5304	4-mCNV (r = 0.288)	FALSE	.	8.73701e-08	1.9989e-09	-0.00636076	0.22034	0.00580555	TRUE	TRUE	.	.	.	0.0263381	0.0157445	1.67285	1	11
M	IGHD5-24	.	86	28919	rs3829420	SNV	G	A	5495	4-mCNV (r = 0.288)	FALSE	.	8.73701e-08	1.9989e-09	-0.00636076	0.22034	0.00580555	TRUE	TRUE	.	.	.	0.0263381	0.0157445	1.67285	1	11
M	IGHD5-24	.	86	28988	rs3829422	SNV	G	T	5564	4-mCNV (r = 0.288)	FALSE	.	8.73701e-08	1.9989e-09	-0.00636076	0.22034	0.00580555	TRUE	TRUE	.	.	.	0.0263381	0.0157445	1.67285	1	11
M	IGHD5-24	.	86	29225	rs3814952	SNV	G	A	5801	4-mCNV (r = 0.288)	FALSE	.	8.73701e-08	1.9989e-09	-0.00636076	0.22034	0.00580555	TRUE	TRUE	.	.	.	0.0263381	0.0157445	1.67285	1	11
M	IGHD5-24	.	86	29452	rs3814951	SNV	G	C	6028	4-mCNV (r = 0.288)	FALSE	.	8.73701e-08	1.9989e-09	-0.00636076	0.22034	0.00580555	TRUE	TRUE	.	.	.	0.0263381	0.0157445	1.67285	1	11
M	IGHV3-15	.	0	312099	rs72695936	SNV	A	G	18675	2-DEL (r = -0.182), 3-Complex (r = -0.276), 4-mCNV (r = 0.867)	FALSE	.	8.90964e-05	6.01447e-05	0.00726699	0.117224	0.00795365	TRUE	FALSE	0.0196612	0.0269378	.	0.0269378	0.0157191	1.7137	1	1
M	IGHV1-69/-69D	8-DEL	900	942566	rs2105990	SNV	G	C	32526	7-mCNV (V = 0.370), 8-DEL (r = 0.256)	FALSE	.	1.11343e-22	8.78216e-23	-0.0345458	0.506423	0.0265848	TRUE	TRUE	0.0978365	0.0659538	0.0287723	0.0978365	0.0287723	3.40037	1	3
M	IGHV1-69/-69D	8-DEL	900	932272	rs7159297	SNV	A	G	42820	7-mCNV (V = 0.370), 8-DEL (r = 0.256)	FALSE	.	1.11343e-22	8.78216e-23	-0.0345458	0.506423	0.0265848	TRUE	TRUE	0.0978365	0.0659538	0.0287723	0.0978365	0.0287723	3.40037	1	3
M	IGHV1-69/-69D	8-DEL	900	942433	rs2105991	SNV	C	G	32659	7-mCNV (V = 0.370), 8-DEL (r = 0.256)	FALSE	.	1.11343e-22	8.78216e-23	-0.0345458	0.506423	0.0265848	TRUE	TRUE	0.0978365	0.0659538	0.0287723	0.0978365	0.0287723	3.40037	1	3
M	IGHV1-69/-69D	8-DEL	900	942225	rs10143242	SNV	C	T	32867	7-mCNV (V = 0.370), 8-DEL (r = 0.256)	FALSE	.	1.11343e-22	8.78216e-23	-0.0345458	0.506423	0.0265848	TRUE	TRUE	0.0978365	0.0659538	0.0287723	0.0978365	0.0287723	3.40037	1	3
M	IGHV1-69/-69D	8-DEL	900	934302	rs11624912	SNV	A	G	40790	7-mCNV (V = 0.370), 8-DEL (r = 0.256)	FALSE	.	1.11343e-22	8.78216e-23	-0.0345458	0.506423	0.0265848	TRUE	TRUE	0.0978365	0.0659538	0.0287723	0.0978365	0.0287723	3.40037	1	3
M	IGHD1-14	.	0	890471	rs2919812	SNV	G	T	850315	7-mCNV (V = 0.406)	FALSE	.	1.3462e-05	1.00647e-05	0.00196223	0.128927	0.00227044	TRUE	FALSE	0.00862357	0.0105256	.	0.0105256	0.00862357	1.22056	1	2368
M	IGHD1-14	.	0	893506	rs10151046	SNV	T	G	853350	7-mCNV (V = 0.406)	FALSE	.	1.3462e-05	1.00647e-05	0.00196223	0.128927	0.00227044	TRUE	FALSE	0.00862357	0.0105256	.	0.0105256	0.00862357	1.22056	1	2368
M	IGHD1-14	.	0	891979	rs61686131	SNV	G	A	851823	7-mCNV (V = 0.406)	FALSE	.	1.3462e-05	1.00647e-05	0.00196223	0.128927	0.00227044	TRUE	FALSE	0.00862357	0.0105256	.	0.0105256	0.00862357	1.22056	1	2368
M	IGHD1-14	.	0	891007	rs2516908	SNV	G	C	850851	7-mCNV (V = 0.406)	FALSE	.	1.3462e-05	1.00647e-05	0.00196223	0.128927	0.00227044	TRUE	FALSE	0.00862357	0.0105256	.	0.0105256	0.00862357	1.22056	1	2368
M	IGHD1-14	.	0	891798	rs55869770	SNV	A	G	851642	7-mCNV (V = 0.406)	FALSE	.	1.3462e-05	1.00647e-05	0.00196223	0.128927	0.00227044	TRUE	FALSE	0.00862357	0.0105256	.	0.0105256	0.00862357	1.22056	1	2368
M	IGHD6-13	.	39	1-DEL	.	Large SV	.	.	.	.	.	.	1.07351e-07	1.07351e-07	0.0176215	0.405067	#N/A	TRUE	TRUE	0.0654416	0.0877782	0.0984036	0.0984036	0.0654416	1.50368	1	52
M	IGHV3-43	7-mCNV	236	791274	rs72622036	SNV	T	C	60303	1-DEL (r = 0.339), 8-DEL (r = 0.183)	FALSE	.	6.39043e-23	2.03185e-23	0.00465669	0.492564	0.0024023	TRUE	TRUE	0.00212403	0.00625182	0.0126049	0.0126049	0.00212403	5.93442	1	22
M	IGHV4-4	.	2	2-DEL	.	Large SV	.	.	.	.	.	.	1.95952e-06	1.95952e-06	0.00586086	0.143919	#N/A	TRUE	TRUE	0.0162298	0.0231367	0.0273644	0.0273644	0.0162298	1.68606	1	451
M	IGHV3-53	.	336	855602	rs2516917	SNV	T	A	2223	7-mCNV (V = 0.397)	FALSE	.	3.64128e-21	9.63298e-22	0.00973426	0.462607	0.0077205	TRUE	TRUE	0.0116566	0.0232295	0.0306815	0.0306815	0.0116566	2.63212	1	1
M	IGHV3-53	.	336	848324	rs6576190	SNV	G	A	4762	7-mCNV (V = 0.397)	FALSE	.	3.64128e-21	9.63298e-22	0.00973426	0.462607	0.0077205	TRUE	TRUE	0.0116566	0.0232295	0.0306815	0.0306815	0.0116566	2.63212	1	1
M	IGHV3-53	.	336	857851	rs2879067	SNV	A	G	4472	7-mCNV (V = 0.397)	FALSE	.	3.64128e-21	9.63298e-22	0.00973426	0.462607	0.0077205	TRUE	TRUE	0.0116566	0.0232295	0.0306815	0.0306815	0.0116566	2.63212	1	1
M	IGHV3-66	.	776	938779	rs61997605	SNV	T	A	3061	2-DEL (r = -0.206), 8-DEL (r = 0.451)	FALSE	.	2.8612e-37	4.79602e-38	0.0101704	0.69056	0.00472077	TRUE	TRUE	0.00190704	0.012439	0.0212969	0.0212969	0.00190704	11.1675	1	3
M	IGHV3-66	.	776	939265	rs8012033	SNV	T	A	3547	2-DEL (r = -0.206), 8-DEL (r = 0.451)	FALSE	.	2.8612e-37	4.79602e-38	0.0101704	0.69056	0.00472077	TRUE	TRUE	0.00190704	0.012439	0.0212969	0.0212969	0.00190704	11.1675	1	3
M	IGHV3-66	.	776	939153	rs8010605	SNV	C	T	3435	2-DEL (r = -0.206), 8-DEL (r = 0.451)	FALSE	.	2.8612e-37	4.79602e-38	0.0101704	0.69056	0.00472077	TRUE	TRUE	0.00190704	0.012439	0.0212969	0.0212969	0.00190704	11.1675	1	3
M	IGHV3-66	.	776	938322	rs61997604	SNV	T	C	2604	2-DEL (r = -0.206), 8-DEL (r = 0.451)	FALSE	.	2.8612e-37	4.79602e-38	0.0101704	0.69056	0.00472077	TRUE	TRUE	0.00190704	0.012439	0.0212969	0.0212969	0.00190704	11.1675	1	3
M	IGHV3-66	.	776	937036	rs9324091	SNV	C	T	1318	2-DEL (r = -0.206), 8-DEL (r = 0.451)	FALSE	.	2.8612e-37	4.79602e-38	0.0101704	0.69056	0.00472077	TRUE	TRUE	0.00190704	0.012439	0.0212969	0.0212969	0.00190704	11.1675	1	3
M	IGHV3-66	.	776	936234	rs11627342	SNV	A	G	516	2-DEL (r = -0.206), 8-DEL (r = 0.451)	FALSE	.	2.8612e-37	4.79602e-38	0.0101704	0.69056	0.00472077	TRUE	TRUE	0.00190704	0.012439	0.0212969	0.0212969	0.00190704	11.1675	1	3
M	IGHV3-66	.	776	939307	rs8011090	SNV	G	A	3589	2-DEL (r = -0.206), 8-DEL (r = 0.451)	FALSE	.	2.8612e-37	4.79602e-38	0.0101704	0.69056	0.00472077	TRUE	TRUE	0.00190704	0.012439	0.0212969	0.0212969	0.00190704	11.1675	1	3
M	IGHV3-66	.	776	940735	rs67410411	SNV	G	A	5017	2-DEL (r = -0.206), 8-DEL (r = 0.451)	FALSE	.	2.8612e-37	4.79602e-38	0.0101704	0.69056	0.00472077	TRUE	TRUE	0.00190704	0.012439	0.0212969	0.0212969	0.00190704	11.1675	1	3
M	IGHV3-66	.	776	931022	rs8015406	SNV	G	A	4403	2-DEL (r = -0.206), 8-DEL (r = 0.451)	FALSE	.	2.8612e-37	4.79602e-38	0.0101704	0.69056	0.00472077	TRUE	TRUE	0.00190704	0.012439	0.0212969	0.0212969	0.00190704	11.1675	1	3
M	IGHV3-66	.	776	929068	rs10140989	SNV	C	T	6357	2-DEL (r = -0.206), 8-DEL (r = 0.451)	FALSE	.	2.8612e-37	4.79602e-38	0.0101704	0.69056	0.00472077	TRUE	TRUE	0.00190704	0.012439	0.0212969	0.0212969	0.00190704	11.1675	1	3
M	IGHV4-34	.	0	852932	rs2956475	SNV	G	A	279706	7-mCNV (V = 0.443), 2-DEL (r = -0.186), 8-DEL (r = 0.248)	FALSE	.	9.85957e-06	0.00177559	0.0158542	0.0692322	0.0403645	TRUE	FALSE	0.0977314	0.072543	0.105863	0.105863	0.072543	1.45931	1	200
M	IGHV3-23/-23D	5-DUP	45	5-DUP	.	Large SV	.	.	.	.	.	.	1.09316e-13	1.09316e-13	0.0280067	0.343984	#N/A	TRUE	TRUE	.	.	0.0735518	0.129403	0.0735518	1.75934	1	8
M	IGHV3-20	.	147	358022	rs2040466	SNV	A	G	7290	7-mCNV (V = 0.324), 4-mCNV (r = 0.717)	FALSE	.	3.68374e-29	1.20053e-29	0.00358419	0.595469	0.00233308	TRUE	TRUE	.	.	.	0.00827549	0.000342526	24.1602	1	1
M	IGHV3-20	.	147	358472	rs8012888	SNV	C	T	7740	7-mCNV (V = 0.324), 4-mCNV (r = 0.717)	FALSE	.	3.68374e-29	1.20053e-29	0.00358419	0.595469	0.00233308	TRUE	TRUE	.	.	.	0.00827549	0.000342526	24.1602	1	1
M	IGHV3-20	.	147	358494	rs8013297	SNV	G	A	7762	7-mCNV (V = 0.324), 4-mCNV (r = 0.717)	FALSE	.	3.68374e-29	1.20053e-29	0.00358419	0.595469	0.00233308	TRUE	TRUE	.	.	.	0.00827549	0.000342526	24.1602	1	1
M	IGHV1-45	.	3	541988	rs866251763	SNV	C	G	225418	7-mCNV (V = 0.561), 3-Complex (r = 0.277), 5-DUP (r = -0.345)	FALSE	.	7.65443e-08	5.95111e-05	0.000308082	0.409289	0.000172552	TRUE	TRUE	.	.	.	0.00039989	2.52035e-06	158.664	1	630
M	IGHV1-45	.	3	542015	rs868812229	SNV	C	G	225391	7-mCNV (V = 0.561), 3-Complex (r = 0.277), 5-DUP (r = -0.345)	FALSE	.	7.65443e-08	5.95111e-05	0.000308082	0.409289	0.000172552	TRUE	TRUE	.	.	.	0.00039989	2.52035e-06	158.664	1	630
M	IGHV4-39	7-mCNV	142	744710	rs1557583	SNV	A	C	62292	7-mCNV (V = 0.600)	FALSE	.	7.55671e-13	3.79892e-11	0.0220724	0.258564	0.0205262	TRUE	TRUE	.	.	.	0.0964824	0.0319284	3.02184	1	11
M	IGHV3-73	.	0	566304_566308	.	Indel (not TR)	.	.	496794	1-DEL (r = 0.359)	FALSE	.	0.00197614	0.00197614	0.00214769	0.090094	#N/A	TRUE	FALSE	0.00479447	0.0069577	.	0.0069577	0.00479447	1.45119	1	15
M	IGHV4-30-2	.	89	527443	.	SNV	C	T	27519	7-mCNV (V = 0.323)	FALSE	.	1.4399e-12	0.0392627	-0.00252227	0.21417	0.00234138	TRUE	TRUE	.	0.00686266	0.00442133	0.00686266	0.00178135	3.8525	1	4
M	IGHD6-6	1-DEL	36	66750	rs45472796	SNV	C	A	16821	1-DEL (r = 0.946), 2-DEL (r = -0.302), 8-DEL (r = 0.171)	TRUE	.	9.02019e-13	7.34092e-14	-0.0138107	0.314199	0.0112472	TRUE	TRUE	.	.	.	0.0343432	0.00731122	4.69733	1	1
M	IGHD1-20	.	0	66216	rs45525531	SNV	C	A	35507	1-DEL (r = 0.946), 2-DEL (r = -0.287)	TRUE	.	1.52677e-05	2.62005e-06	-0.00105239	0.139388	0.00140151	TRUE	FALSE	.	.	.	0.00478283	0.00273621	1.74798	1	141
M	IGHV1-58	.	0	966324	rs1274927870	SNV	T	C	83261	7-mCNV (V = 0.457), 2-DEL (r = -0.164)	FALSE	.	4.59827e-05	0.013152	0.000399574	0.246606	0.000823251	TRUE	FALSE	0.000465886	0.00107847	.	0.00107847	0.000465886	2.31488	1	446
M	IGHV3-13	.	36	256156	rs10149795	SNV	A	G	12884	3-Complex (r = 0.495), 4-mCNV (r = 0.634)	FALSE	.	2.19265e-09	4.35136e-09	0.0013681	0.236292	0.00220765	TRUE	TRUE	0.00230445	0.00391185	0.00503468	0.00503468	0.00142839	3.52473	1	8
M	IGHD2-2	.	2	9407	rs75195350	SNV	A	G	46919	7-mCNV (V = 0.382), 1-DEL (r = 0.301), 2-DEL (r = -0.168)	FALSE	.	2.69877e-08	3.43677e-09	-0.0204288	0.217237	0.0229123	TRUE	TRUE	.	.	.	0.117137	0.0737886	1.58747	1	8
M	IGHV5-10-1	3-Complex	552	3-Complex	.	Large SV	.	.	.	.	.	.	1.48911e-31	1.48911e-31	-0.00795114	0.625582	#N/A	TRUE	TRUE	0.0154134	0.00822234	0	0.0154134	0	inf	1	1
M	IGHD2-15	.	102	36319	rs146465586	SNV	G	A	1138	4-mCNV (r = 0.353)	FALSE	.	1.70251e-11	4.06259e-13	0.0125612	0.301422	0.0082583	TRUE	TRUE	0.0375689	0.0509233	0.058523	0.058523	0.0375689	1.55775	1	10
M	IGHD2-15	.	102	35847	rs186333947	SNV	G	C	1610	4-mCNV (r = 0.353)	FALSE	.	1.70251e-11	4.06259e-13	0.0125612	0.301422	0.0082583	TRUE	TRUE	0.0375689	0.0509233	0.058523	0.058523	0.0375689	1.55775	1	10
M	IGHV4-31	.	322	603522	rs11160958	SNV	T	C	54668	7-mCNV (V = 0.406), 1-DEL (r = 0.310), 4-mCNV (r = -0.213), 5-DUP (r = -0.177)	FALSE	.	4.77023e-12	2.89382e-13	-0.0158263	0.303953	0.0174142	TRUE	TRUE	0.047734	0.02825	0.0178624	0.047734	0.0178624	2.67231	1	2
M	IGHV3-43D	7-mCNV	226	652242	.	SNV	A	C	15634	7-mCNV (V = 0.682), 4-mCNV (r = 0.246), 3-Complex (r = -0.471)	FALSE	.	2.20436e-17	1.96434e-14	-0.00298696	0.66478	0.00218067	TRUE	TRUE	.	.	.	0.00591891	8.90218e-06	664.883	1	7
M	IGHD5-12	.	174	28519	rs2753526	SNV	A	C	13630	1-DEL (r = 0.488), 2-DEL (r = -0.366), 4-mCNV (r = 0.276)	FALSE	.	1.70401e-12	5.6281e-13	0.00645558	0.296358	0.00761021	TRUE	TRUE	0.0275111	0.0316765	0.0411522	0.0411522	0.0275111	1.49584	1	2
M	IGHD5-12	.	174	27996	rs2516972	SNV	T	C	14153	1-DEL (r = 0.488), 2-DEL (r = -0.366), 4-mCNV (r = 0.276)	FALSE	.	1.70401e-12	5.6281e-13	0.00645558	0.296358	0.00761021	TRUE	TRUE	0.0275111	0.0316765	0.0411522	0.0411522	0.0275111	1.49584	1	2
M	IGHD5-12	.	174	27736	rs2516975	SNV	T	C	14413	1-DEL (r = 0.488), 2-DEL (r = -0.366), 4-mCNV (r = 0.276)	FALSE	.	1.70401e-12	5.6281e-13	0.00645558	0.296358	0.00761021	TRUE	TRUE	0.0275111	0.0316765	0.0411522	0.0411522	0.0275111	1.49584	1	2
M	IGHV1-46	.	0	167579	rs1294124303	SNV	G	C	603946	1-DEL (r = 0.543), 3-Complex (r = 0.269), 5-DUP (r = -0.323), 8-DEL (r = 0.174)	FALSE	.	5.84444e-05	0.00172739	0.00260218	0.0710368	0.00643311	TRUE	FALSE	0.0138567	0.019673	0.0158596	0.019673	0.0138567	1.41975	1	219
M	IGHV1-46	.	0	167584	rs1241395818	SNV	A	G	603941	1-DEL (r = 0.543), 3-Complex (r = 0.269), 5-DUP (r = -0.323), 8-DEL (r = 0.174)	FALSE	.	5.84444e-05	0.00172739	0.00260218	0.0710368	0.00643311	TRUE	FALSE	0.0138567	0.019673	0.0158596	0.019673	0.0138567	1.41975	1	219
M	IGHV2-70D	8-DEL	2	976121	rs11846470	SNV	G	A	7863	8-DEL (r = 0.635)	FALSE	.	3.34084e-07	9.45131e-07	-0.000522492	0.202966	0.000851797	TRUE	TRUE	0.00114668	0.000675337	5.12183e-05	0.00114668	5.12183e-05	22.3882	1	3
M	IGHJ2	.	7	1015412	rs1473079267	SNV	C	G	1010660	.	.	.	1.13123e-06	0.760632	-0.00099239	0.00456097	0.00795215	TRUE	TRUE	.	.	.	0.0469836	0.0284034	1.65415	1	1356
M	IGHV3-74	.	1	268755	rs10151435	SNV	G	A	802095	7-mCNV (V = 0.471), 4-mCNV (r = 0.853)	FALSE	.	3.78091e-06	3.76979e-05	0.00796258	0.125488	0.00825678	TRUE	TRUE	0.0204191	0.0281666	.	0.0313819	0.0204191	1.53689	1	216
M	IGHJ3	.	0	560096	rs4603450	SNV	T	C	555959	7-mCNV (V = 0.656), 1-DEL (r = 0.259), 3-Complex (r = 0.231), 5-DUP (r = -0.315)	FALSE	.	6.39147e-05	0.257678	0.00557646	0.0334825	0.0273198	TRUE	FALSE	0.124837	0.106107	0.145711	0.145711	0.106107	1.37324	1	8
M	IGHJ6	.	0	456377_456408	.	Indel (TR)	.	.	453616	.	.	.	0.000196221	0.000196221	0.00419718	0.100123	#N/A	TRUE	FALSE	.	.	.	0.202574	0.142057	1.42601	1	449
M	IGHD3-16	.	0	966503	rs1434714065	SNV	C	CAGATGTGAT	931332	.	.	.	0.000703562	0.0012663	0.00561001	0.0889694	0.00714886	TRUE	FALSE	0.0507953	0.0566082	.	0.0566082	0.0507953	1.11444	1	3184
M	IGHV4-30-4	.	144	527195	.	SNV	C	T	3343	.	.	.	1.00764e-13	.	.	.	0.0109807	TRUE	TRUE	0.030549	.	.	0.030549	0.00826399	3.69664	1	10
M	IGHV4-30-4	.	144	527059	.	SNV	C	T	3207	.	.	.	1.00764e-13	.	.	.	0.0109807	TRUE	TRUE	0.030549	.	.	0.030549	0.00826399	3.69664	1	10
M	IGHV4-30-4	.	144	526870	.	SNV	A	T	3018	.	.	.	1.00764e-13	.	.	.	0.0109807	TRUE	TRUE	0.030549	.	.	0.030549	0.00826399	3.69664	1	10
M	IGHV4-30-4	.	144	526790	.	SNV	C	G	2938	.	.	.	1.00764e-13	.	.	.	0.0109807	TRUE	TRUE	0.030549	.	.	0.030549	0.00826399	3.69664	1	10
M	IGHV4-30-4	.	144	527001	.	SNV	G	T	3149	.	.	.	1.00764e-13	.	.	.	0.0109807	TRUE	TRUE	0.030549	.	.	0.030549	0.00826399	3.69664	1	10
M	IGHV1-24	.	0	539972	rs1487124683	SNV	G	A	112788	7-mCNV (V = 0.519), 5-DUP (r = 0.299)	FALSE	.	0.000178881	0.00579324	-0.00172236	0.175316	0.00277106	TRUE	FALSE	.	.	.	0.00810955	0.00268827	3.01665	1	3633
M	IGHV1-8	3-Complex	563	3-Complex	.	Large SV	.	.	.	.	.	.	1.924e-27	1.924e-27	0.0159622	0.574473	#N/A	TRUE	TRUE	0	0.0141435	0.0305208	0.0305208	0	inf	1	1
M	IGHV1-38-4	7-mCNV	25	138526	rs11160903	SNV	A	G	537021	7-mCNV (V = 0.366), 1-DEL (r = 0.248), 2-DEL (r = -0.263), 3-Complex (r = 0.166), 5-DUP (r = -0.265), 8-DEL (r = 0.163)	FALSE	.	4.99707e-11	0.000269751	6.79029e-06	0.126723	1.25987e-05	TRUE	TRUE	.	.	.	3.37468e-05	0	inf	1	.
M	IGHD4-23	.	1	543916_543927	.	Indel (not TR)	.	.	519527	.	.	.	4.70469e-06	4.70469e-06	0.00530943	0.404454	#N/A	TRUE	TRUE	0.0184377	.	0.0290082	0.0290082	0.0184377	1.57331	1	223
M	IGHD3-22	.	166	32571	rs1157931674	SNV	A	G	7008	2-DEL (r = -0.160), 4-mCNV (r = 0.353)	FALSE	.	9.00811e-11	2.79328e-12	-0.0302935	0.282152	0.0208456	TRUE	TRUE	.	.	.	0.0908228	0.0371142	2.44712	1	2
M	IGHV1-18	.	0	463633	rs2213895	SNV	C	T	138938	7-mCNV (V = 0.319), 4-mCNV (r = 0.635), 5-DUP (r = 0.220), 1-DEL (r = -0.255)	FALSE	.	6.25731e-05	0.00086841	-0.00482052	0.0845967	0.0108244	TRUE	FALSE	0.0288503	0.0245732	0.0190482	0.0288503	0.0115671	2.49417	1	2
M	IGHV2-70	.	0	1012305	rs1282408884	SNV	C	G	18682	.	.	.	1.43007e-05	.	.	.	0.00226387	TRUE	FALSE	0.00186984	.	.	0.00481913	0.00164364	2.93198	1	2429
M	IGHV2-70	.	0	1012239	rs1490959332	SNV	C	A	18748	.	.	.	1.43007e-05	.	.	.	0.00226387	TRUE	FALSE	0.00186984	.	.	0.00481913	0.00164364	2.93198	1	2429
M	IGHV2-70	.	0	1012238	rs1191949320	SNV	C	A	18749	.	.	.	1.43007e-05	.	.	.	0.00226387	TRUE	FALSE	0.00186984	.	.	0.00481913	0.00164364	2.93198	1	2429
M	IGHV2-70	.	0	1012252	rs1345959694	SNV	T	A	18735	.	.	.	1.43007e-05	.	.	.	0.00226387	TRUE	FALSE	0.00186984	.	.	0.00481913	0.00164364	2.93198	1	2429
M	IGHV3-30/-30-3/-30-5/-33	.	73	527439	.	SNV	C	A	41721	7-mCNV (V = 0.365)	FALSE	.	2.23896e-10	0.0583661	0.0331549	0.211086	0.0383797	TRUE	TRUE	.	.	.	0.147722	0.0844367	1.7495	1	10
M	IGHV3-64D	3-Complex	592	3-Complex	.	Large SV	.	.	.	.	.	.	1.46198e-42	1.46198e-42	-0.00640082	0.742347	#N/A	TRUE	TRUE	0.0128811	0.00563655	0	0.0128811	0	inf	1	1
M	IGHV1-69-2	8-DEL	61	7-mCNV	.	Large SV	.	.	.	.	.	.	8.15335e-15	8.15335e-15	nan	nan	#N/A	TRUE	TRUE	.	.	.	0.00464249	0	inf	1	719
M	IGHD5-18	.	116	65630	rs2269687	SNV	A	G	32568	4-mCNV (r = 0.371)	FALSE	.	1.00223e-09	2.9527e-10	-0.00973499	0.265065	0.00847794	TRUE	TRUE	0.0451423	0.0369873	0.0244263	0.0451423	0.0244263	1.8481	1	60
M	IGHD5-18	.	116	44013	rs141575023	SNV	C	T	10951	4-mCNV (r = 0.371)	FALSE	.	1.00223e-09	2.9527e-10	-0.00973499	0.265065	0.00847794	TRUE	TRUE	0.0451423	0.0369873	0.0244263	0.0451423	0.0244263	1.8481	1	60
M	IGHV7-4-1	2-DEL	210	168447	rs35094381	SNV	C	A	3506	1-DEL (r = 0.443), 2-DEL (r = -0.379), 3-Complex (r = 0.230), 5-DUP (r = -0.274), 8-DEL (r = 0.218)	FALSE	.	1.77447e-35	6.72206e-36	0.00997651	0.656124	0.00486008	TRUE	TRUE	.	.	.	0.0185288	0.000456579	40.5817	1	1
M	IGHD4-17	.	109	35847	rs186333947	SNV	G	C	1822	4-mCNV (r = 0.353)	FALSE	.	4.33742e-10	1.01978e-11	0.0138951	0.269791	0.00984905	TRUE	TRUE	.	.	.	0.0752486	0.0522131	1.44118	1	3
M	IGHD4-17	.	109	36319	rs146465586	SNV	G	A	2294	4-mCNV (r = 0.353)	FALSE	.	4.33742e-10	1.01978e-11	0.0138951	0.269791	0.00984905	TRUE	TRUE	.	.	.	0.0752486	0.0522131	1.44118	1	3
M	IGHV3-11	.	8	256122	rs3888541	SNV	C	T	13	3-Complex (r = 0.444), 4-mCNV (r = 0.629)	FALSE	.	3.92339e-06	4.16403e-05	0.00293988	0.119813	0.00664719	TRUE	TRUE	0.0143561	0.0153024	0.0197673	0.0197673	0.00978789	2.01957	1	3
M	IGHV1-3	.	303	136390	rs12888649	SNV	C	G	8205	2-DEL (r = 0.672), 3-Complex (r = 0.177)	FALSE	.	1.10153e-17	2.32479e-19	-0.00414461	0.430381	0.00346606	TRUE	TRUE	.	.	.	0.00855518	0.00019472	43.9357	1	8
M	IGHD6-19	.	0	641689	.	SNV	C	G	610468	7-mCNV (V = 0.679), 4-mCNV (r = 0.246), 3-Complex (r = -0.508), 5-DUP (r = 0.361)	FALSE	.	1.85255e-05	0.00206008	0.00798774	0.188489	0.0130586	TRUE	FALSE	.	.	.	0.0864302	0.0642339	1.34555	1	3134
M	IGHV4-61	.	440	904390	rs8023119	SNV	G	A	4562	7-mCNV (V = 0.310), 1-DEL (r = 0.258), 8-DEL (r = 0.349)	FALSE	.	2.01195e-17	1.1544e-18	-0.0134733	0.407999	0.0106154	TRUE	TRUE	0.0283581	0.0140586	0.00377974	0.0283581	0.00377974	7.50265	1	1
M	IGHD1-26	.	3	108021	rs34118068	SNV	G	A	87466	2-DEL (r = -0.219), 4-mCNV (r = 0.297), 8-DEL (r = 0.168)	FALSE	.	3.97061e-06	3.50332e-06	-0.0154415	0.140082	0.0128338	TRUE	TRUE	0.0700895	0.0550123	.	0.0700895	0.0550123	1.27407	1	101
M	IGHV1-2	.	309	2-DEL	.	Large SV	.	.	.	.	.	.	1.5423e-14	1.5423e-14	0.0139409	0.334345	#N/A	TRUE	TRUE	.	.	.	0.0424314	0.0150053	2.82776	1	2
M	IGHV3-38-3	7-mCNV	2	287525_287531	.	Indel (not TR)	.	.	370010	7-mCNV (V = 0.644), 3-Complex (r = 0.244), 5-DUP (r = -0.274)	FALSE	.	4.77102e-07	4.77102e-07	6.93857e-05	0.387277	#N/A	TRUE	TRUE	.	.	.	0.00020475	8.91242e-07	229.736	1	516
M	IGHV3-21	.	226	349268	rs12587265	SNV	C	T	25294	3-Complex (r = 0.350), 4-mCNV (r = 0.652)	FALSE	.	3.34461e-08	0.000463227	-0.00390215	0.102846	0.00934694	TRUE	TRUE	.	.	.	0.0437645	0.019769	2.2138	1	1507
M	IGHV5-51	.	0	971358	rs34295798	SNV	A	G	131910	.	.	.	0.000228168	0.000275072	0.00969007	0.0942676	0.01005	TRUE	FALSE	0.0216835	0.031452	.	0.031452	0.0216835	1.4505	1	1109
M	IGHJ5	.	0	870998	rs959120	SNV	T	G	867633	7-mCNV (V = 0.473), 8-DEL (r = 0.277)	FALSE	.	6.36159e-05	0.0357138	0.00467467	0.0333158	0.0167347	TRUE	FALSE	0.129631	0.115285	0.127655	0.129631	0.115285	1.12444	1	481
M	IGHD2-21	.	0	92921	rs11849588	SNV	C	T	64841	2-DEL (r = 0.529)	FALSE	.	0.000144261	0.0870382	0.000750616	0.0250038	0.00400674	TRUE	FALSE	0.0285585	0.0270455	0.0310021	0.0310021	0.0270455	1.14629	1	3074
M	IGHV4-28	.	1	680226	.	SNV	T	C	205334	7-mCNV (V = 0.741), 4-mCNV (r = 0.278)	FALSE	.	4.2158e-07	0.000364457	-0.00114238	0.298815	0.000674129	TRUE	TRUE	.	.	.	0.0015865	0.000171837	9.23261	1	3204
M	IGHV3-7	.	36	206760	rs4587858	SNV	G	A	4815	7-mCNV (V = 0.548), 3-Complex (r = 0.197)	FALSE	.	8.1022e-07	4.78826e-07	0.0170995	0.191523	0.011311	TRUE	TRUE	0.0346637	0.0510038	.	0.0510038	0.0346637	1.47139	1	297
M	IGHV3-7	.	36	210608	rs11845871	SNV	A	G	8663	7-mCNV (V = 0.548), 3-Complex (r = 0.197)	FALSE	.	8.1022e-07	4.78826e-07	0.0170995	0.191523	0.011311	TRUE	TRUE	0.0346637	0.0510038	.	0.0510038	0.0346637	1.47139	1	297
M	IGHV3-7	.	36	207041	rs10144790	SNV	A	G	5096	7-mCNV (V = 0.548), 3-Complex (r = 0.197)	FALSE	.	8.1022e-07	4.78826e-07	0.0170995	0.191523	0.011311	TRUE	TRUE	0.0346637	0.0510038	.	0.0510038	0.0346637	1.47139	1	297
M	IGHV3-7	.	36	206710	rs10144739	SNV	G	A	4765	7-mCNV (V = 0.548), 3-Complex (r = 0.197)	FALSE	.	8.1022e-07	4.78826e-07	0.0170995	0.191523	0.011311	TRUE	TRUE	0.0346637	0.0510038	.	0.0510038	0.0346637	1.47139	1	297
M	IGHV3-7	.	36	205795	rs11848363	SNV	A	G	3850	7-mCNV (V = 0.548), 3-Complex (r = 0.197)	FALSE	.	8.1022e-07	4.78826e-07	0.0170995	0.191523	0.011311	TRUE	TRUE	0.0346637	0.0510038	.	0.0510038	0.0346637	1.47139	1	297
M	IGHV3-7	.	36	205106	rs28638465	SNV	A	C	3161	7-mCNV (V = 0.548), 3-Complex (r = 0.197)	FALSE	.	8.1022e-07	4.78826e-07	0.0170995	0.191523	0.011311	TRUE	TRUE	0.0346637	0.0510038	.	0.0510038	0.0346637	1.47139	1	297
M	IGHV3-7	.	36	202286	rs73367415	SNV	T	A	341	7-mCNV (V = 0.548), 3-Complex (r = 0.197)	FALSE	.	8.1022e-07	4.78826e-07	0.0170995	0.191523	0.011311	TRUE	TRUE	0.0346637	0.0510038	.	0.0510038	0.0346637	1.47139	1	297
M	IGHV3-7	.	36	201380	rs59827082	SNV	G	C	269	7-mCNV (V = 0.548), 3-Complex (r = 0.197)	FALSE	.	8.1022e-07	4.78826e-07	0.0170995	0.191523	0.011311	TRUE	TRUE	0.0346637	0.0510038	.	0.0510038	0.0346637	1.47139	1	297
M	IGHV3-7	.	36	201256	rs73367409	SNV	T	C	393	7-mCNV (V = 0.548), 3-Complex (r = 0.197)	FALSE	.	8.1022e-07	4.78826e-07	0.0170995	0.191523	0.011311	TRUE	TRUE	0.0346637	0.0510038	.	0.0510038	0.0346637	1.47139	1	297
M	IGHV3-7	.	36	199808	rs56048567	SNV	G	A	1841	7-mCNV (V = 0.548), 3-Complex (r = 0.197)	FALSE	.	8.1022e-07	4.78826e-07	0.0170995	0.191523	0.011311	TRUE	TRUE	0.0346637	0.0510038	.	0.0510038	0.0346637	1.47139	1	297
M	IGHV3-7	.	36	199345	rs74092818	SNV	T	C	2304	7-mCNV (V = 0.548), 3-Complex (r = 0.197)	FALSE	.	8.1022e-07	4.78826e-07	0.0170995	0.191523	0.011311	TRUE	TRUE	0.0346637	0.0510038	.	0.0510038	0.0346637	1.47139	1	297
M	IGHV3-7	.	36	201122	rs73367407	SNV	C	T	527	7-mCNV (V = 0.548), 3-Complex (r = 0.197)	FALSE	.	8.1022e-07	4.78826e-07	0.0170995	0.191523	0.011311	TRUE	TRUE	0.0346637	0.0510038	.	0.0510038	0.0346637	1.47139	1	297
M	IGHV3-7	.	36	193686	rs60432382	SNV	A	G	7963	7-mCNV (V = 0.548), 3-Complex (r = 0.197)	FALSE	.	8.1022e-07	4.78826e-07	0.0170995	0.191523	0.011311	TRUE	TRUE	0.0346637	0.0510038	.	0.0510038	0.0346637	1.47139	1	297
M	IGHD7-27	.	102	906103	rs11846409	SNV	T	G	901040	7-mCNV (V = 0.338), 2-DEL (r = 0.228), 3-Complex (r = 0.167), 8-DEL (r = -0.160)	FALSE	.	2.17991e-10	2.26367e-06	0.00312618	0.152065	0.00427566	TRUE	TRUE	0.0088153	0.00918642	0.0199386	0.0199386	0.0088153	2.26181	1	162
M	IGHV4-59	.	688	916283	rs11851913	SNV	T	C	28331	7-mCNV (V = 0.365), 1-DEL (r = 0.253), 8-DEL (r = 0.193)	FALSE	.	1.53228e-12	3.12956e-12	0.0266194	0.288393	0.0303051	TRUE	TRUE	0.0743375	0.111507	0.119473	0.119473	0.0743375	1.60717	1	6
M	IGHV3-64	.	827	905731	rs74091765	SNV	C	T	12402	7-mCNV (V = 0.407)	FALSE	.	4.91499e-16	9.58673e-17	0.00182192	0.378966	0.00174336	TRUE	TRUE	0.000735163	0.00274883	0.00430741	0.00430741	0.000735163	5.85912	1	29
M	IGHV3-9	3-Complex	585	270253	rs4512999	SNV	C	T	903255	3-Complex (r = 0.769), 4-mCNV (r = 0.675), 2-DEL (r = 0.207)	FALSE	.	2.47964e-33	3.50835e-33	0.0194789	0.641365	0.0151722	TRUE	TRUE	0.00425014	0.0212296	0.0430793	0.0430793	0.00425014	10.136	1	2
M	IGHD4-4/-11	1-DEL	71	66750	rs45472796	SNV	C	A	12892	1-DEL (r = 0.946), 2-DEL (r = -0.302), 8-DEL (r = 0.171)	TRUE	.	3.79441e-13	5.48343e-14	-0.00451572	0.318439	#N/A	TRUE	TRUE	0.0138911	0.00883799	0.00559782	0.0138911	0.00559782	2.48152	1	3
M	IGHJ1	.	10	560096	rs4603450	SNV	T	C	555136	7-mCNV (V = 0.656), 1-DEL (r = 0.259), 3-Complex (r = 0.231), 5-DUP (r = -0.315)	FALSE	.	2.49974e-06	0.00060259	0.00250209	0.184954	0.00424999	TRUE	TRUE	0.0136448	0.0130432	0.0199834	0.0199834	0.0128787	1.55167	1	169
M	IGHV2-5	.	0	187684	rs12434345	SNV	C	A	9981	3-Complex (r = -0.181)	FALSE	.	0.000437311	0.00190941	0.00269465	0.101402	0.00340156	TRUE	FALSE	0.0045074	0.00750724	.	0.00750724	0.0045074	1.66553	1	103
M	IGHV2-5	.	0	187357	rs111619079	SNV	T	C	9654	3-Complex (r = -0.181)	FALSE	.	0.000437311	0.00190941	0.00269465	0.101402	0.00340156	TRUE	FALSE	0.0045074	0.00750724	.	0.00750724	0.0045074	1.66553	1	103
M	IGHV4-38-2	7-mCNV	391	7-mCNV	.	Large SV	.	.	.	.	.	.	3.78971e-34	3.78971e-34	nan	nan	#N/A	TRUE	TRUE	.	.	.	0.0398942	0	inf	1	1
M	IGHV2-26	.	0	714053_714069	.	Indel (TR)	.	.	262015	.	.	.	7.68276e-05	7.68276e-05	0.000190357	0.214135	#N/A	TRUE	FALSE	.	.	.	0.00286712	0.000850456	3.37127	1	3222
M	IGHD2-8	1-DEL	39	1-DEL	.	Large SV	.	.	.	.	.	.	3.95224e-10	3.95224e-10	-0.00472744	0.472892	#N/A	TRUE	TRUE	0.0153052	0.00989271	0.00656821	0.0153052	0.00656821	2.3302	1	387
M	IGHD6-25	.	11	1160388	rs1555593532	SNV	C	A	1139330	7-mCNV (V = 0.548), 3-Complex (r = -0.757), 4-mCNV (r = 0.200)	FALSE	.	1.67934e-06	0.893253	-7.65495e-05	0.00349512	0.00157056	TRUE	TRUE	0.00377477	0.00368794	.	0.0076861	0.00368794	2.08412	1	3718
M	IGHD6-25	.	11	1158754	rs1556513132	SNV	A	T	1137696	7-mCNV (V = 0.548), 3-Complex (r = -0.757), 4-mCNV (r = 0.200)	FALSE	.	1.67934e-06	0.893253	-7.65495e-05	0.00349512	0.00157056	TRUE	TRUE	0.00377477	0.00368794	.	0.0076861	0.00368794	2.08412	1	3718
M	IGHD6-25	.	11	1156434	rs1556513107	SNV	G	T	1135376	7-mCNV (V = 0.548), 3-Complex (r = -0.757), 4-mCNV (r = 0.200)	FALSE	.	1.67934e-06	0.893253	-7.65495e-05	0.00349512	0.00157056	TRUE	TRUE	0.00377477	0.00368794	.	0.0076861	0.00368794	2.08412	1	3718
M	IGHD6-25	.	11	1158765	rs11851439	SNV	A	T	1137707	7-mCNV (V = 0.548), 3-Complex (r = -0.757), 4-mCNV (r = 0.200)	FALSE	.	1.67934e-06	0.893253	-7.65495e-05	0.00349512	0.00157056	TRUE	TRUE	0.00377477	0.00368794	.	0.0076861	0.00368794	2.08412	1	3718
M	IGHD6-25	.	11	1158907	rs11847665	SNV	T	G	1137849	7-mCNV (V = 0.548), 3-Complex (r = -0.757), 4-mCNV (r = 0.200)	FALSE	.	1.67934e-06	0.893253	-7.65495e-05	0.00349512	0.00157056	TRUE	TRUE	0.00377477	0.00368794	.	0.0076861	0.00368794	2.08412	1	3718
M	IGHD6-25	.	11	1158434	rs11850488	SNV	A	C	1137376	7-mCNV (V = 0.548), 3-Complex (r = -0.757), 4-mCNV (r = 0.200)	FALSE	.	1.67934e-06	0.893253	-7.65495e-05	0.00349512	0.00157056	TRUE	TRUE	0.00377477	0.00368794	.	0.0076861	0.00368794	2.08412	1	3718
M	IGHD6-25	.	11	1158321	rs11850440	SNV	A	G	1137263	7-mCNV (V = 0.548), 3-Complex (r = -0.757), 4-mCNV (r = 0.200)	FALSE	.	1.67934e-06	0.893253	-7.65495e-05	0.00349512	0.00157056	TRUE	TRUE	0.00377477	0.00368794	.	0.0076861	0.00368794	2.08412	1	3718
M	IGHD6-25	.	11	1156712	rs60254050	SNV	G	A	1135654	7-mCNV (V = 0.548), 3-Complex (r = -0.757), 4-mCNV (r = 0.200)	FALSE	.	1.67934e-06	0.893253	-7.65495e-05	0.00349512	0.00157056	TRUE	TRUE	0.00377477	0.00368794	.	0.0076861	0.00368794	2.08412	1	3718
M	IGHD6-25	.	11	1158753	rs1556513131	SNV	T	C	1137695	7-mCNV (V = 0.548), 3-Complex (r = -0.757), 4-mCNV (r = 0.200)	FALSE	.	1.67934e-06	0.893253	-7.65495e-05	0.00349512	0.00157056	TRUE	TRUE	0.00377477	0.00368794	.	0.0076861	0.00368794	2.08412	1	3718
M	IGHD6-25	.	11	1158035	rs28366423	SNV	T	C	1136977	7-mCNV (V = 0.548), 3-Complex (r = -0.757), 4-mCNV (r = 0.200)	FALSE	.	1.67934e-06	0.893253	-7.65495e-05	0.00349512	0.00157056	TRUE	TRUE	0.00377477	0.00368794	.	0.0076861	0.00368794	2.08412	1	3718
M	IGHD6-25	.	11	1154345	rs1556513087	SNV	T	G	1133287	7-mCNV (V = 0.548), 3-Complex (r = -0.757), 4-mCNV (r = 0.200)	FALSE	.	1.67934e-06	0.893253	-7.65495e-05	0.00349512	0.00157056	TRUE	TRUE	0.00377477	0.00368794	.	0.0076861	0.00368794	2.08412	1	3718
M	IGHD3-9	.	113	66750	rs45472796	SNV	C	A	22537	1-DEL (r = 0.946), 2-DEL (r = -0.302), 8-DEL (r = 0.171)	TRUE	.	2.45402e-13	7.09059e-13	0.00975438	0.294871	0.00834621	TRUE	TRUE	.	.	.	0.0353257	0.0207812	1.69988	1	1
M	IGHV3-49	.	1	397210	rs7159561	SNV	C	G	420136	7-mCNV (V = 0.339), 4-mCNV (r = 0.698), 5-DUP (r = -0.380)	FALSE	.	8.53824e-06	4.4482e-06	0.00313266	0.149814	0.00445183	TRUE	TRUE	0.00856319	0.0112803	0.0167548	0.0167548	0.00856319	1.95661	1	68
M	IGHV6-1	.	0	492254	rs2020146	SNV	T	C	412695	7-mCNV (V = 0.389)	FALSE	.	0.000415672	0.0221166	-0.0128313	0.449228	0.00758664	TRUE	FALSE	.	.	.	0.0249277	0.0112687	2.21212	1	3656
M	IGHV3-72	.	0	777035	rs141887383	SNV	A	T	274067	7-mCNV (V = 0.706), 5-DUP (r = 0.276), 8-DEL (r = 0.235)	FALSE	.	0.000265486	0.00026023	-0.0010236	0.0895373	0.00219613	TRUE	FALSE	0.00435311	0.00438252	0.00290805	0.00438252	0.00290805	1.50703	1	1876
M	IGHV3-72	.	0	777034	rs8010442	SNV	A	C	274068	7-mCNV (V = 0.706), 5-DUP (r = 0.276), 8-DEL (r = 0.235)	FALSE	.	0.000265486	0.00026023	-0.0010236	0.0895373	0.00219613	TRUE	FALSE	0.00435311	0.00438252	0.00290805	0.00438252	0.00290805	1.50703	1	1876
M	IGHD1-1	.	2	7848	rs2516992	SNV	T	A	51154	7-mCNV (V = 0.374), 1-DEL (r = 0.242)	FALSE	.	1.75895e-06	3.44705e-07	-0.00282118	0.163386	0.00379539	TRUE	TRUE	.	.	.	0.021721	0.0166663	1.30329	1	90
M	IGHD3-10	.	163	1-DEL	.	Large SV	.	.	.	.	.	.	1.47371e-23	1.47371e-23	0.0495347	0.77524	#N/A	TRUE	TRUE	.	.	.	0.189474	0.100446	1.88633	1	4
M	IGHD1-7	1-DEL	37	66750	rs45472796	SNV	C	A	17326	1-DEL (r = 0.946), 2-DEL (r = -0.302), 8-DEL (r = 0.171)	TRUE	.	1.57767e-10	1.59457e-11	-0.00452203	0.266928	0.00416594	TRUE	TRUE	.	.	.	0.0122418	0.00312824	3.91331	1	2
M	IGHV3-48	.	418	798295	rs7146990	SNV	G	A	75	7-mCNV (V = 0.469), 4-mCNV (r = 0.204), 5-DUP (r = 0.199)	FALSE	.	1.20705e-13	1.64513e-14	-0.0118846	0.329951	0.0128465	TRUE	TRUE	.	.	.	0.0533385	0.0291299	1.83105	1	38
G	IGHD3-3	1-DEL	45	66750	rs45472796	SNV	C	A	12860	1-DEL (r = 0.946), 2-DEL (r = -0.302), 8-DEL (r = 0.171)	TRUE	.	4.59099e-14	7.24427e-15	-0.0227101	0.337568	0.0176064	TRUE	TRUE	.	.	.	0.0716742	0.031578	2.26976	1	1
G	IGHJ4	.	5	32259	rs2516966	SNV	G	T	28496	1-DEL (r = 0.782), 2-DEL (r = -0.221), 8-DEL (r = 0.175)	FALSE	.	6.25479e-06	8.84442e-07	0.0285965	0.162921	0.0366695	TRUE	TRUE	0.528235	0.56432	0.577549	0.577549	0.528235	1.09336	1	4
G	IGHD5-24	.	8	13996	rs12101008	SNV	T	A	9407	4-mCNV (r = -0.181)	FALSE	.	5.41439e-06	8.10667e-07	0.00509481	0.164201	0.00775877	TRUE	TRUE	0.0194079	0.0238856	0.0290607	0.0290607	0.0194079	1.49737	1	17
G	IGHV3-15	.	0	312099	rs72695936	SNV	A	G	18675	2-DEL (r = -0.182), 3-Complex (r = -0.276), 4-mCNV (r = 0.867)	FALSE	.	7.70736e-05	0.000285429	0.00741966	0.101587	0.00885494	TRUE	FALSE	0.0238151	0.0311674	.	0.0311674	0.0169081	1.84334	1	1
G	IGHV1-69/-69D	8-DEL	603	947688	rs7143784	SNV	A	G	27404	7-mCNV (V = 0.373), 8-DEL (r = 0.242)	FALSE	.	1.62209e-15	1.13901e-16	-0.0179179	0.380836	0.0171498	TRUE	TRUE	0.0607397	0.0458486	0.0264403	0.0607397	0.0264403	2.29723	1	2
G	IGHV1-69/-69D	8-DEL	603	945516	rs1024350	SNV	C	T	29576	7-mCNV (V = 0.373), 8-DEL (r = 0.242)	FALSE	.	1.62209e-15	1.13901e-16	-0.0179179	0.380836	0.0171498	TRUE	TRUE	0.0607397	0.0458486	0.0264403	0.0607397	0.0264403	2.29723	1	2
G	IGHD1-14	.	0	538069_538074	.	Indel (not TR)	.	.	497913	7-mCNV (V = 0.760), 8-DEL (r = -0.377)	FALSE	.	0.00289121	0.00289121	-0.00469457	0.256696	#N/A	TRUE	FALSE	0.0133435	0.0136095	0.00318892	0.0136095	0.00318892	4.26773	1	2596
G	IGHD6-13	.	1	147222	rs78142483	SNV	G	A	106558	1-DEL (r = 0.477), 2-DEL (r = -0.297), 5-DUP (r = -0.213), 8-DEL (r = 0.215)	FALSE	.	6.96775e-06	1.27085e-06	0.0105281	0.14878	0.0120133	TRUE	TRUE	0.0398293	0.0491242	0.0623831	0.0623831	0.0398293	1.56626	1	23
G	IGHV3-43	7-mCNV	141	745352	rs61996476	SNV	A	G	14381	1-DEL (r = 0.455)	FALSE	.	1.3018e-09	1.43218e-09	0.00630593	0.230669	0.00439054	TRUE	TRUE	.	.	.	0.0107626	0.00452377	2.37911	1	14
G	IGHV4-4	.	0	495887	rs6576152	SNV	A	G	344169	.	.	.	1.24701e-05	.	.	.	0.0103727	TRUE	FALSE	0.0219214	.	.	0.0354664	0.0219214	1.61789	1	401
G	IGHV3-53	.	418	848324	rs6576190	SNV	G	A	4762	7-mCNV (V = 0.397)	FALSE	.	1.38529e-18	2.76183e-18	0.0105266	0.404083	0.00943262	TRUE	TRUE	.	.	.	0.0318235	0.0115682	2.75096	1	1
G	IGHV3-53	.	418	857851	rs2879067	SNV	A	G	4472	7-mCNV (V = 0.397)	FALSE	.	1.38529e-18	2.76183e-18	0.0105266	0.404083	0.00943262	TRUE	TRUE	.	.	.	0.0318235	0.0115682	2.75096	1	1
G	IGHV3-53	.	418	855602	rs2516917	SNV	T	A	2223	7-mCNV (V = 0.397)	FALSE	.	1.38529e-18	2.76183e-18	0.0105266	0.404083	0.00943262	TRUE	TRUE	.	.	.	0.0318235	0.0115682	2.75096	1	1
G	IGHV3-66	.	777	1076450	rs7156689	SNV	T	C	140732	2-DEL (r = -0.219), 8-DEL (r = 0.386)	FALSE	.	1.8436e-24	1.96849e-25	0.0103175	0.525433	0.00645349	TRUE	TRUE	0.00381023	0.0137526	0.024549	0.024549	0.00381023	6.44292	1	93
G	IGHV3-66	.	777	1075601	rs61997797	SNV	G	A	139883	2-DEL (r = -0.219), 8-DEL (r = 0.386)	FALSE	.	1.8436e-24	1.96849e-25	0.0103175	0.525433	0.00645349	TRUE	TRUE	0.00381023	0.0137526	0.024549	0.024549	0.00381023	6.44292	1	93
G	IGHV4-34	.	0	873575	rs2337907	SNV	A	C	300349	7-mCNV (V = 0.340)	FALSE	.	0.000182776	0.00028627	0.00685206	0.0958474	0.0169616	TRUE	FALSE	.	.	.	0.0590538	0.0449976	1.31238	1	47
G	IGHV3-23/-23D	5-DUP	98	421958	rs12432442	SNV	A	G	13559	7-mCNV (V = 0.351), 4-mCNV (r = 0.497), 5-DUP (r = -0.777), 8-DEL (r = -0.209)	FALSE	.	5.67725e-11	4.3473e-11	-0.0237461	0.266952	0.0279572	TRUE	TRUE	0.146515	0.126388	0.102843	0.146515	0.0852	1.71966	1	4
G	IGHV3-20	.	92	358022	rs2040466	SNV	A	G	7290	7-mCNV (V = 0.324), 4-mCNV (r = 0.717)	FALSE	.	1.18037e-15	6.91436e-16	0.00473719	0.378917	0.00413182	TRUE	TRUE	.	.	.	0.0104668	0.000110314	94.882	1	1
G	IGHV3-20	.	92	358494	rs8013297	SNV	G	A	7762	7-mCNV (V = 0.324), 4-mCNV (r = 0.717)	FALSE	.	1.18037e-15	6.91436e-16	0.00473719	0.378917	0.00413182	TRUE	TRUE	.	.	.	0.0104668	0.000110314	94.882	1	1
G	IGHV3-20	.	92	358472	rs8012888	SNV	C	T	7740	7-mCNV (V = 0.324), 4-mCNV (r = 0.717)	FALSE	.	1.18037e-15	6.91436e-16	0.00473719	0.378917	0.00413182	TRUE	TRUE	.	.	.	0.0104668	0.000110314	94.882	1	1
G	IGHV1-45	.	2	473934	rs77939574	SNV	G	A	293472	.	.	.	6.45836e-07	0.00488529	0.000650328	0.257022	0.00035339	TRUE	TRUE	0.000145518	0.000814452	.	0.000814452	6.72079e-05	12.1184	1	2463
G	IGHV4-39	7-mCNV	143	777391	rs28646068	SNV	G	A	94973	7-mCNV (V = 0.528)	FALSE	.	5.43402e-10	2.26458e-10	0.0185783	0.240745	0.0179377	TRUE	TRUE	.	.	.	0.0833894	0.0370189	2.25262	1	8
G	IGHV4-39	7-mCNV	143	790167	rs28706266	SNV	T	C	107749	7-mCNV (V = 0.528)	FALSE	.	5.43402e-10	2.26458e-10	0.0185783	0.240745	0.0179377	TRUE	TRUE	.	.	.	0.0833894	0.0370189	2.25262	1	8
G	IGHV4-39	7-mCNV	143	787958	rs7161283	SNV	G	T	105540	7-mCNV (V = 0.528)	FALSE	.	5.43402e-10	2.26458e-10	0.0185783	0.240745	0.0179377	TRUE	TRUE	.	.	.	0.0833894	0.0370189	2.25262	1	8
G	IGHV3-73	.	0	396384	rs28750404	SNV	G	T	666718	7-mCNV (V = 0.586), 4-mCNV (r = 0.705), 5-DUP (r = -0.293), 8-DEL (r = -0.247)	FALSE	.	9.48317e-06	0.886676	9.20541e-05	0.0163884	0.00417595	TRUE	FALSE	.	.	.	0.0134563	0.00495661	2.71482	1	109
G	IGHV4-30-2	.	86	527399	.	SNV	A	G	27475	7-mCNV (V = 0.306)	FALSE	.	1.5682e-09	0.0262427	0.00460236	0.355057	0.00449335	TRUE	TRUE	0.00687685	0.0121905	.	0.0121905	0.00289347	4.2131	1	2
G	IGHD6-6	1-DEL	5	66750	rs45472796	SNV	C	A	16821	1-DEL (r = 0.946), 2-DEL (r = -0.302), 8-DEL (r = 0.171)	TRUE	.	1.74072e-07	1.51407e-08	-0.0075487	0.204394	0.00846354	TRUE	TRUE	0.0222591	0.0148291	0.00746833	0.0222591	0.00746833	2.98047	1	1
G	IGHD1-20	.	0	82487	rs12587941	SNV	A	G	51778	7-mCNV (V = 0.318), 2-DEL (r = 0.269), 3-Complex (r = 0.206)	FALSE	.	0.000183288	0.00241051	-0.00123108	0.0748195	0.00331305	TRUE	FALSE	.	.	.	0.00821942	0.0045322	1.81356	1	2145
G	IGHV1-58	.	1	51586	rs2516952	SNV	C	G	831181	7-mCNV (V = 0.401), 1-DEL (r = -0.350)	FALSE	.	1.3839e-06	0.0295206	0.000241916	0.291996	0.000826384	TRUE	TRUE	0.000486929	0.00110633	0.00130838	0.00218103	0.000486929	4.47916	1	2461
G	IGHV3-13	.	0	735571	rs56064300	SNV	C	G	466238	5-DUP (r = -0.207)	FALSE	.	7.1652e-05	6.09826e-05	-0.00224427	0.12014	0.00254913	TRUE	FALSE	.	0.00543953	0.00322246	0.00543953	0.00322246	1.68801	1	2605
G	IGHV3-13	.	0	734602	rs61999682	SNV	C	T	465269	5-DUP (r = -0.207)	FALSE	.	7.1652e-05	6.09826e-05	-0.00224427	0.12014	0.00254913	TRUE	FALSE	.	0.00543953	0.00322246	0.00543953	0.00322246	1.68801	1	2605
G	IGHD2-2	.	3	23668	rs113040875	SNV	C	A	32658	2-DEL (r = -0.181), 4-mCNV (r = 0.273)	FALSE	.	5.59242e-06	2.00185e-06	0.0167685	0.144195	0.0211788	TRUE	TRUE	0.0822646	0.0896674	0.120864	0.120864	0.0822646	1.46921	1	12
G	IGHD2-2	.	3	23470	rs188955129	SNV	G	A	32856	2-DEL (r = -0.181), 4-mCNV (r = 0.273)	FALSE	.	5.59242e-06	2.00185e-06	0.0167685	0.144195	0.0211788	TRUE	TRUE	0.0822646	0.0896674	0.120864	0.120864	0.0822646	1.46921	1	12
G	IGHV5-10-1	3-Complex	571	3-Complex	.	Large SV	.	.	.	.	.	.	6.89353e-33	6.89353e-33	-0.0086144	0.644776	#N/A	TRUE	TRUE	.	.	.	0.0165879	0	inf	1	1
G	IGHD2-15	.	0	681945	rs60581578	SNV	T	C	644456	7-mCNV (V = 0.628), 4-mCNV (r = 0.272), 8-DEL (r = 0.233), 2-DEL (r = -0.293), 3-Complex (r = -0.426), 5-DUP (r = 0.311)	FALSE	.	0.000250961	0.00538725	0.00462787	0.140154	0.0108685	TRUE	FALSE	0.0308749	0.0461035	0.0407896	0.0461035	0.0308749	1.49324	1	3039
G	IGHV4-31	.	178	585970	rs11850016	SNV	C	T	37116	7-mCNV (V = 0.418), 1-DEL (r = 0.287), 4-mCNV (r = -0.170)	FALSE	.	5.15445e-12	1.34916e-12	-0.013176	0.290825	0.0150372	TRUE	TRUE	0.0425652	0.0247994	0.017247	0.0425652	0.017247	2.46798	1	2
G	IGHV3-43D	7-mCNV	277	7-mCNV	.	Large SV	.	.	.	.	.	.	1.58786e-14	1.58786e-14	nan	nan	#N/A	TRUE	TRUE	.	.	.	0.00491093	0	inf	1	6
G	IGHD5-12	.	0	24339	rs2857368	SNV	G	A	17810	1-DEL (r = 0.451), 2-DEL (r = -0.359), 4-mCNV (r = 0.272)	FALSE	.	4.29172e-05	8.40228e-05	0.00356611	0.112937	0.00828802	TRUE	FALSE	0.0287012	0.0292562	0.0369296	0.0369296	0.0287012	1.28669	1	3
G	IGHD5-12	.	0	24266	rs2753523	SNV	C	G	17883	1-DEL (r = 0.451), 2-DEL (r = -0.359), 4-mCNV (r = 0.272)	FALSE	.	4.29172e-05	8.40228e-05	0.00356611	0.112937	0.00828802	TRUE	FALSE	0.0287012	0.0292562	0.0369296	0.0369296	0.0287012	1.28669	1	3
G	IGHV1-46	.	0	1014163	rs1567818183	SNV	A	G	242342	.	.	.	0.000784596	0.0170919	0.00556181	0.207403	0.00750583	TRUE	FALSE	.	.	.	0.0269568	0.0119079	2.26378	1	592
G	IGHV2-70D	8-DEL	14	975562	rs4448834	SNV	C	T	8422	2-DEL (r = -0.161), 8-DEL (r = 0.713)	FALSE	.	3.35843e-10	2.12804e-10	-0.000891996	0.260528	0.0010692	TRUE	TRUE	0.00200149	0.000782707	8.60438e-05	0.00200149	8.60438e-05	23.2614	1	6
G	IGHJ2	.	0	456377_456408	.	Indel (TR)	.	.	451625	.	.	.	0.000322425	0.000322425	-0.000860475	0.0899319	#N/A	TRUE	FALSE	.	.	.	0.0299522	0.0137184	2.18336	1	283
G	IGHV3-74	.	0	443996	rs66924881	SNV	G	T	626854	4-mCNV (r = 0.840), 1-DEL (r = 0.286)	FALSE	.	0.000217813	0.000930693	0.00985316	0.0865938	0.013591	TRUE	FALSE	.	.	.	0.0483048	0.0330615	1.46106	1	436
G	IGHJ3	.	5	562779_562785	.	Indel (not TR)	.	.	558642	7-mCNV (V = 0.571), 2-DEL (r = 0.210), 3-Complex (r = 0.207), 8-DEL (r = -0.355)	FALSE	.	3.53507e-06	3.53507e-06	0.0275844	0.225942	#N/A	TRUE	TRUE	.	.	.	0.164751	0.117514	1.40197	1	19
G	IGHJ6	.	0	1-DEL	.	Large SV	.	.	.	.	.	.	0.000498015	0.000498015	-0.0261096	0.180214	#N/A	TRUE	FALSE	0.182871	0.153964	0.135939	0.182871	0.135939	1.34524	1	73
G	IGHD3-16	.	0	494760	rs35061373	SNV	G	T	459589	.	.	.	0.000173162	.	.	.	0.0123998	TRUE	FALSE	0.0711312	.	.	0.0911754	0.0711312	1.28179	1	3441
G	IGHV4-30-4	.	108	507747	.	SNV	A	T	15806	.	.	.	1.74862e-10	1.52274e-06	-0.0123514	0.338171	0.0113528	TRUE	TRUE	.	.	.	0.026816	0.00192609	13.9225	1	3
G	IGHV4-30-4	.	108	507730	.	SNV	T	A	15823	.	.	.	1.74862e-10	1.52274e-06	-0.0123514	0.338171	0.0113528	TRUE	TRUE	.	.	.	0.026816	0.00192609	13.9225	1	3
G	IGHV4-30-4	.	108	507475	.	SNV	G	T	16078	.	.	.	1.74862e-10	1.52274e-06	-0.0123514	0.338171	0.0113528	TRUE	TRUE	.	.	.	0.026816	0.00192609	13.9225	1	3
G	IGHV1-24	.	0	683208	rs28503509	SNV	C	A	256024	7-mCNV (V = 0.356)	FALSE	.	0.000190558	0.0113015	0.000798439	0.311243	0.00257276	TRUE	FALSE	.	.	.	0.00382449	0.00169309	2.25888	1	1031
G	IGHV1-8	3-Complex	575	3-Complex	.	Large SV	.	.	.	.	.	.	1.02336e-21	1.02336e-21	0.00918002	0.488147	#N/A	TRUE	TRUE	0	0.0102912	0.018539	0.018539	0	inf	1	1
G	IGHD4-23	.	0	167475	rs1481935726	SNV	T	C	143086	4-mCNV (r = 0.242)	FALSE	.	0.000471986	0.000235024	-0.00539584	0.0903707	0.00616704	TRUE	FALSE	0.0179406	0.0131147	.	0.0179406	0.0131147	1.36797	1	42
G	IGHD3-22	.	20	22196	rs2857370	SNV	G	A	3335	1-DEL (r = -0.398)	FALSE	.	2.03542e-07	1.65388e-06	0.00963133	0.145808	0.0184297	TRUE	TRUE	0.0667104	0.0678695	0.0874304	0.0874304	0.0667104	1.3106	1	45
G	IGHV1-18	.	1	456375	rs1555477928	SNV	A	G	131680	4-mCNV (r = 0.493), 5-DUP (r = 0.404)	FALSE	.	4.52729e-06	0.0593984	-0.00180443	0.0497484	0.00808069	TRUE	TRUE	0.0197307	0.022931	0.0162513	0.022931	0.00900307	2.54702	1	140
G	IGHV2-70	.	0	527531	.	SNV	A	C	503456	4-mCNV (r = 0.418)	FALSE	.	9.81925e-06	0.000314501	0.00740342	0.440655	0.00302448	TRUE	FALSE	0.00200014	0.00887507	.	0.00887507	0.0017072	5.1986	1	2945
G	IGHV3-30/-30-3/-30-5/-33	.	162	508380	.	SNV	T	A	22662	2-DEL (r = 0.167), 8-DEL (r = 0.295)	FALSE	.	1.42752e-11	0.002153	-0.0244208	0.174705	0.0308396	TRUE	TRUE	0.131923	0.107993	.	0.131923	0.0853699	1.54531	1	5
G	IGHV3-64D	3-Complex	599	3-Complex	.	Large SV	.	.	.	.	.	.	1.89553e-32	1.89553e-32	-0.00661364	0.639622	#N/A	TRUE	TRUE	0.0125852	0.0071044	0	0.0125852	0	inf	1	1
G	IGHV1-69-2	8-DEL	12	975562	rs4448834	SNV	C	T	21958	2-DEL (r = -0.161), 8-DEL (r = 0.713)	FALSE	.	5.63209e-10	9.20489e-07	-0.00035197	0.368816	0.000561818	TRUE	TRUE	0.000869178	0.000627877	5.33721e-05	0.000869178	5.33721e-05	16.2853	1	2842
G	IGHD5-18	.	9	30260	rs112547286	SNV	A	G	2782	4-mCNV (r = 0.293)	FALSE	.	5.73416e-06	3.46056e-07	-0.00811776	0.16333	0.00875249	TRUE	TRUE	0.0387702	0.0297764	0.0268375	0.0387702	0.0268375	1.44463	1	16
G	IGHD5-18	.	9	31113	rs113407144	SNV	C	T	1929	4-mCNV (r = 0.293)	FALSE	.	5.73416e-06	3.46056e-07	-0.00811776	0.16333	0.00875249	TRUE	TRUE	0.0387702	0.0297764	0.0268375	0.0387702	0.0268375	1.44463	1	16
G	IGHD5-18	.	9	31089	rs113075502	SNV	G	A	1953	4-mCNV (r = 0.293)	FALSE	.	5.73416e-06	3.46056e-07	-0.00811776	0.16333	0.00875249	TRUE	TRUE	0.0387702	0.0297764	0.0268375	0.0387702	0.0268375	1.44463	1	16
G	IGHD5-18	.	9	30911	rs111405187	SNV	G	A	2131	4-mCNV (r = 0.293)	FALSE	.	5.73416e-06	3.46056e-07	-0.00811776	0.16333	0.00875249	TRUE	TRUE	0.0387702	0.0297764	0.0268375	0.0387702	0.0268375	1.44463	1	16
G	IGHD5-18	.	9	30052	rs111880666	SNV	T	C	2990	4-mCNV (r = 0.293)	FALSE	.	5.73416e-06	3.46056e-07	-0.00811776	0.16333	0.00875249	TRUE	TRUE	0.0387702	0.0297764	0.0268375	0.0387702	0.0268375	1.44463	1	16
G	IGHD5-18	.	9	29753	rs3814945	SNV	T	G	3289	4-mCNV (r = 0.293)	FALSE	.	5.73416e-06	3.46056e-07	-0.00811776	0.16333	0.00875249	TRUE	TRUE	0.0387702	0.0297764	0.0268375	0.0387702	0.0268375	1.44463	1	16
G	IGHD5-18	.	9	29697	rs3814947	SNV	A	G	3345	4-mCNV (r = 0.293)	FALSE	.	5.73416e-06	3.46056e-07	-0.00811776	0.16333	0.00875249	TRUE	TRUE	0.0387702	0.0297764	0.0268375	0.0387702	0.0268375	1.44463	1	16
G	IGHD5-18	.	9	29730	rs3814946	SNV	T	G	3312	4-mCNV (r = 0.293)	FALSE	.	5.73416e-06	3.46056e-07	-0.00811776	0.16333	0.00875249	TRUE	TRUE	0.0387702	0.0297764	0.0268375	0.0387702	0.0268375	1.44463	1	16
G	IGHD5-18	.	9	30777	rs113792965	SNV	A	G	2265	4-mCNV (r = 0.293)	FALSE	.	5.73416e-06	3.46056e-07	-0.00811776	0.16333	0.00875249	TRUE	TRUE	0.0387702	0.0297764	0.0268375	0.0387702	0.0268375	1.44463	1	16
G	IGHV7-4-1	2-DEL	168	168447	rs35094381	SNV	C	A	3506	1-DEL (r = 0.443), 2-DEL (r = -0.379), 3-Complex (r = 0.230), 5-DUP (r = -0.274), 8-DEL (r = 0.218)	FALSE	.	8.29398e-33	7.59724e-34	0.0090694	0.636967	0.00461672	TRUE	TRUE	0.000621389	0.0100189	0.018004	0.018004	0.000621389	28.9737	1	1
G	IGHD4-17	.	1	32571	rs1157931674	SNV	A	G	1437	2-DEL (r = -0.160), 4-mCNV (r = 0.353)	FALSE	.	9.24382e-07	4.15143e-08	0.0115071	0.210424	0.0104207	TRUE	TRUE	0.0414495	0.051429	0.0634737	0.0634737	0.0414495	1.53135	1	3
G	IGHV3-11	.	4	256156	rs10149795	SNV	A	G	21	3-Complex (r = 0.495), 4-mCNV (r = 0.634)	FALSE	.	1.87764e-06	0.00013577	0.0041773	0.101875	0.0102483	TRUE	TRUE	0.0224709	0.0235092	0.0299863	0.0299863	0.0122013	2.45763	1	6
G	IGHV1-3	.	284	2-DEL	.	Large SV	.	.	.	.	.	.	1.07609e-10	1.07609e-10	-0.00348071	0.319529	#N/A	TRUE	TRUE	.	.	.	0.00868611	0.00224914	3.86196	1	10
G	IGHD6-19	.	0	118340	rs72637122	SNV	A	G	87119	2-DEL (r = 0.507), 3-Complex (r = 0.355)	FALSE	.	0.000230253	0.000326861	-0.0058939	0.115527	0.014579	TRUE	FALSE	0.0740438	0.0735203	0.0634307	0.0740438	0.0634307	1.16732	1	249
G	IGHV4-61	.	448	904390	rs8023119	SNV	G	A	4562	7-mCNV (V = 0.310), 1-DEL (r = 0.258), 8-DEL (r = 0.349)	FALSE	.	2.78225e-16	9.53815e-18	-0.0136559	0.393194	0.0111332	TRUE	TRUE	0.0317444	0.0185516	0.00540292	0.0317444	0.00540292	5.87541	1	1
G	IGHD1-26	.	0	147665	rs145426428	SNV	G	A	127110	2-DEL (r = -0.215), 4-mCNV (r = 0.349)	FALSE	.	0.000317616	0.000298985	-0.0131268	0.086006	0.0128229	TRUE	FALSE	0.0604273	0.0475663	.	0.0604273	0.0475663	1.27038	1	2
G	IGHV1-2	.	391	169061	rs66528163	SNV	C	T	42683	1-DEL (r = -0.380), 2-DEL (r = 0.764), 3-Complex (r = 0.351), 8-DEL (r = -0.169)	FALSE	.	1.52103e-18	1.11123e-18	0.0135492	0.41274	0.0118289	TRUE	TRUE	.	.	.	0.0364944	0.010346	3.5274	1	9
G	IGHV1-2	.	391	168080	rs67422056	SNV	A	G	41702	1-DEL (r = -0.380), 2-DEL (r = 0.764), 3-Complex (r = 0.351), 8-DEL (r = -0.169)	FALSE	.	1.52103e-18	1.11123e-18	0.0135492	0.41274	0.0118289	TRUE	TRUE	.	.	.	0.0364944	0.010346	3.5274	1	9
G	IGHV3-38-3	7-mCNV	124	975407	rs74089692	SNV	G	C	317576	7-mCNV (V = 0.434), 8-DEL (r = -0.239)	FALSE	.	8.91765e-08	0.000149525	5.89602e-06	0.103213	8.77683e-06	TRUE	TRUE	0	0	2.26244e-05	2.26244e-05	0	inf	1	453
G	IGHV3-21	.	0	1128162	rs12896398	SNV	G	T	753304	4-mCNV (r = 0.161)	FALSE	.	8.64302e-05	0.110965	-0.00238292	0.0227264	0.0105778	TRUE	FALSE	.	.	.	0.0444634	0.0313215	1.41958	1	1640
G	IGHV5-51	.	0	145041	rs56372013	SNV	C	A	694111	2-DEL (r = 0.392), 3-Complex (r = 0.270)	FALSE	.	0.000482919	0.242307	0.00118581	0.0144818	0.00892124	TRUE	FALSE	0.0259345	0.020724	0.026426	0.026426	0.020724	1.27514	1	537
G	IGHJ5	.	0	146901	rs59429398	SNV	A	C	143536	2-DEL (r = 0.395), 3-Complex (r = 0.442)	FALSE	.	0.000179928	0.000331017	0.00637001	0.0869946	0.015996	TRUE	FALSE	0.120652	0.120612	0.13209	0.13209	0.120612	1.09516	1	190
G	IGHD2-21	.	0	456352	rs868975107,rs938966321	SNV	A	G	428272	4-mCNV (r = 0.614), 5-DUP (r = 0.492)	FALSE	.	0.000251743	0.00135304	0.00366676	0.0769307	0.00976385	TRUE	FALSE	0.0438912	0.0446579	0.0516928	0.0516928	0.0372173	1.38894	1	2421
G	IGHV4-28	.	1	1170189	rs1555453931	SNV	C	T	695297	7-mCNV (V = 0.513), 3-Complex (r = -0.752), 4-mCNV (r = 0.174)	FALSE	.	6.96967e-06	3.69372e-06	0.0020081	0.418275	0.000922823	TRUE	TRUE	.	.	.	0.0023599	0.000310604	7.59777	1	2943
G	IGHV3-7	.	0	202771	rs113932117	SNV	A	C	826	3-Complex (r = -0.297)	FALSE	.	0.000690859	0.000883721	-0.0112342	0.0820745	0.017111	TRUE	FALSE	0.0614246	0.0500803	.	0.0614246	0.0500803	1.22652	1	249
G	IGHD7-27	.	0	49197	rs2516957	SNV	A	G	44134	1-DEL (r = 0.581)	FALSE	.	9.80182e-06	0.00250145	-0.00345022	0.0737081	0.0060162	TRUE	FALSE	0.0252368	0.0107338	0.0121409	0.0252368	0.0107338	2.35114	1	355
G	IGHV4-59	.	484	889266	rs113643593	SNV	G	T	1314	8-DEL (r = 0.197)	FALSE	.	2.10384e-11	1.98613e-11	0.0161203	0.265844	0.0182211	TRUE	TRUE	0.059359	0.0801405	0.0859188	0.0859188	0.059359	1.44744	1	168
G	IGHV3-64	.	295	917291	rs9671760	SNV	G	A	842	7-mCNV (V = 0.439)	FALSE	.	1.47346e-08	1.31607e-08	0.00187736	0.211527	0.00290323	TRUE	TRUE	0.00110851	0.00354853	0.00492494	0.00492494	0.00110851	4.44285	1	31
G	IGHV3-9	3-Complex	592	267745	rs11160924	SNV	T	G	905763	3-Complex (r = 0.746), 4-mCNV (r = 0.683), 2-DEL (r = 0.168)	FALSE	.	3.33102e-31	8.36614e-32	0.0189453	0.626773	0.0150509	TRUE	TRUE	0.00409546	0.0262808	0.0419965	0.0419965	0.00409546	10.2544	1	11
G	IGHD4-4/-11	1-DEL	1	1-DEL	.	Large SV	.	.	.	.	.	.	8.88185e-06	8.88185e-06	-0.00431757	0.31089	#N/A	TRUE	TRUE	0.0137846	0.0091817	0.00558622	0.0137846	0.00558622	2.4676	1	5
G	IGHJ1	.	10	7-mCNV	.	Large SV	.	.	.	.	.	.	4.6899e-09	4.6899e-09	nan	nan	#N/A	TRUE	TRUE	.	.	.	0.0586735	0.0107866	5.43946	1	1537
G	IGHV2-5	.	0	1021127	rs1322518352	SNV	C	T	843424	7-mCNV (V = 0.685)	FALSE	.	0.000284898	0.342239	-0.00126473	0.137537	0.00466487	TRUE	FALSE	0.00614791	0.0114631	0.00314431	0.0114631	0.00299261	3.83047	1	2202
G	IGHV4-38-2	7-mCNV	397	7-mCNV	.	Large SV	.	.	.	.	.	.	3.04717e-31	3.04717e-31	nan	nan	#N/A	TRUE	TRUE	.	.	.	0.0407418	0	inf	1	1
G	IGHV2-26	.	0	481439	rs75446023	SNV	C	G	29401	7-mCNV (V = 0.358), 2-DEL (r = -0.169), 5-DUP (r = -0.172)	FALSE	.	9.88007e-05	0.0299026	0.00268947	0.219527	0.00198677	TRUE	FALSE	0.00178067	0.00515012	.	0.00515012	0.00129719	3.97022	1	736
G	IGHD2-8	1-DEL	2	979853_979865	.	Indel (not TR)	.	.	933111	.	.	.	2.49196e-06	2.49196e-06	0.0230591	0.699749	#N/A	TRUE	TRUE	0.0245903	0.029703	0.0833333	0.0833333	0.0245903	3.38886	1	375
G	IGHD2-8	1-DEL	2	979884_979939	.	SV (not TR)	.	.	933142	.	.	.	2.49196e-06	2.49196e-06	0.0230591	0.699749	#N/A	TRUE	TRUE	0.0245903	0.029703	0.0833333	0.0833333	0.0245903	3.38886	1	375
G	IGHD6-25	.	0	65630	rs2269687	SNV	A	G	44572	4-mCNV (r = 0.371)	FALSE	.	8.04594e-05	0.0112207	0.00164692	0.0676823	0.00376996	TRUE	FALSE	0.00691114	0.0116545	0.0069924	0.0116545	0.00691114	1.68634	1	1581
G	IGHD6-25	.	0	44013	rs141575023	SNV	C	T	22955	4-mCNV (r = 0.371)	FALSE	.	8.04594e-05	0.0112207	0.00164692	0.0676823	0.00376996	TRUE	FALSE	0.00691114	0.0116545	0.0069924	0.0116545	0.00691114	1.68634	1	1581
G	IGHD3-9	.	18	66750	rs45472796	SNV	C	A	22537	1-DEL (r = 0.946), 2-DEL (r = -0.302), 8-DEL (r = 0.171)	TRUE	.	1.08506e-08	1.22082e-09	0.00721293	0.226177	0.00746682	TRUE	TRUE	0.0251676	0.0330092	0.0385287	0.0385287	0.0251676	1.53088	1	1
G	IGHV3-49	.	0	820135	rs17657030	SNV	G	A	2487	7-mCNV (V = 0.448), 5-DUP (r = 0.196)	FALSE	.	5.02989e-05	9.01017e-06	-0.00294575	0.131345	0.00570973	TRUE	FALSE	0.0145973	0.0113595	0.00890349	0.0145973	0.00890349	1.63951	1	33
G	IGHV6-1	.	27	681006	.	SNV	G	A	601447	7-mCNV (V = 0.634), 4-mCNV (r = 0.272), 8-DEL (r = 0.221), 3-Complex (r = -0.388)	FALSE	.	4.06648e-06	0.423448	-0.000997364	0.033396	0.00583383	TRUE	TRUE	0.0177576	0.00531227	0.0109998	0.0177576	0.00531227	3.34274	1	5
G	IGHV3-72	.	0	966911	rs1168605338	SNV	C	A	84191	.	.	.	0.000435343	0.000391113	0.00609346	0.0891516	0.00508816	TRUE	FALSE	0.0078087	0.0138053	.	0.0138053	0.0078087	1.76794	1	3302
G	IGHD1-1	.	3	7-mCNV	.	Large SV	.	.	.	.	.	.	3.51827e-09	3.51827e-09	nan	nan	#N/A	TRUE	TRUE	.	.	.	0.0773703	0.0243111	3.1825	1	60
G	IGHD3-10	.	127	66750	rs45472796	SNV	C	A	22722	1-DEL (r = 0.946), 2-DEL (r = -0.302), 8-DEL (r = 0.171)	TRUE	.	8.7987e-19	3.18748e-19	0.0333484	0.420255	0.0216471	TRUE	TRUE	0.120351	0.16063	0.177044	0.177044	0.120351	1.47106	1	3
G	IGHD1-7	1-DEL	1	19324	rs2857373	SNV	G	A	30083	1-DEL (r = 0.717), 2-DEL (r = -0.338), 8-DEL (r = 0.246)	FALSE	.	3.24333e-06	3.65065e-07	-0.00338605	0.165906	0.00434005	TRUE	TRUE	0.010871	0.00866252	0.00346506	0.010871	0.00346506	3.13732	1	8
G	IGHV3-48	.	305	806055	rs12892040	SNV	T	G	7539	7-mCNV (V = 0.452), 4-mCNV (r = 0.166), 5-DUP (r = 0.264), 8-DEL (r = 0.180)	FALSE	.	4.18065e-09	9.7588e-10	-0.0101149	0.234165	0.0135296	TRUE	TRUE	0.0553335	0.047154	0.0357123	0.0553335	0.0357123	1.54942	1	20
G	IGHV3-48	.	305	806224	rs12590240	SNV	G	A	7708	7-mCNV (V = 0.452), 4-mCNV (r = 0.166), 5-DUP (r = 0.264), 8-DEL (r = 0.180)	FALSE	.	4.18065e-09	9.7588e-10	-0.0101149	0.234165	0.0135296	TRUE	TRUE	0.0553335	0.047154	0.0357123	0.0553335	0.0357123	1.54942	1	20

## Sheet: Supplementary Data 5
Isotype	Gene	Lead guQTL	Genotype	Samples	Conditional guQTL	P-value	Significant after Bonferroni
M	IGHJ1	560096	3	59	870998	0.00416576	FALSE
M	IGHD1-1	7848	1	57	374549	0.00375286	FALSE
M	IGHD1-7	66750	0	122	7848	4.96861e-06	TRUE
M	IGHV3-66	938779	0	75	949378	5.37602e-13	TRUE
M	IGHV4-28	680226	2	53	871516	0.00363659	FALSE
M	IGHV3-66	939265	0	75	949378	5.37602e-13	TRUE
M	IGHV3-38-3	287525_287531	0	65	548264	0.00349295	FALSE
M	IGHV3-66	939153	0	75	949378	5.37602e-13	TRUE
M	IGHV4-4	2-DEL	1	61	19324	0.00311381	FALSE
M	IGHV3-66	938322	0	75	949378	5.37602e-13	TRUE
M	IGHV3-74	268755	0	120	1041110	0.00197042	FALSE
M	IGHV3-66	937036	0	75	949378	5.37602e-13	TRUE
M	IGHV1-69/-69D	942566	1	68	971256	0.00154763	FALSE
M	IGHV3-66	936234	0	75	949378	5.37602e-13	TRUE
M	IGHV1-69/-69D	932272	1	68	971256	0.00154763	FALSE
M	IGHV3-66	939307	0	75	949378	5.37602e-13	TRUE
M	IGHV1-69/-69D	942433	1	68	971256	0.00154763	FALSE
M	IGHV3-66	940735	0	75	949378	5.37602e-13	TRUE
M	IGHV1-69/-69D	942225	1	68	971256	0.00154763	FALSE
M	IGHV3-66	931022	0	75	949378	5.37602e-13	TRUE
M	IGHV1-69/-69D	934302	1	68	971256	0.00154763	FALSE
M	IGHV3-66	929068	0	75	949378	5.37602e-13	TRUE
M	IGHD2-2	9407	2	91	12148	0.00151531	FALSE
M	IGHV3-64	905731	1	68	824052	0.00148408	FALSE
M	IGHV3-13	256156	1	63	199224	0.00140543	FALSE
M	IGHV3-11	256122	2	56	134375	0.00119822	FALSE
M	IGHV3-13	256156	2	54	620157	0.00117473	FALSE
M	IGHV3-30/-30-3/-30-5/-33	527439	4	125	547473	9.62523e-09	TRUE
M	IGHD5-12	28519	0	86	113032	0.00115121	FALSE
M	IGHD5-12	27996	0	86	113032	0.00115121	FALSE
M	IGHD5-12	27736	0	86	113032	0.00115121	FALSE
M	IGHD2-2	9407	1	57	594469	0.00100146	FALSE
M	IGHV1-3	136390	0	80	360423	0.000715741	FALSE
M	IGHD6-13	1-DEL	0	51	187641	0.000673687	FALSE
M	IGHD6-25	1160388	3	77	758210	0.000670318	FALSE
M	IGHD6-25	1158754	3	77	758210	0.000670318	FALSE
M	IGHV4-39	744710	0	108	767227	3.04134e-11	TRUE
M	IGHD6-25	1156434	3	77	758210	0.000670318	FALSE
M	IGHD6-25	1158765	3	77	758210	0.000670318	FALSE
M	IGHD6-25	1158907	3	77	758210	0.000670318	FALSE
M	IGHD6-25	1158434	3	77	758210	0.000670318	FALSE
M	IGHD6-25	1158321	3	77	758210	0.000670318	FALSE
M	IGHD6-25	1156712	3	77	758210	0.000670318	FALSE
M	IGHD6-25	1158753	3	77	758210	0.000670318	FALSE
M	IGHD6-25	1158035	3	77	758210	0.000670318	FALSE
M	IGHD6-25	1154345	3	77	758210	0.000670318	FALSE
M	IGHV1-8	3-Complex	2	50	500248	0.000669715	FALSE
M	IGHV3-11	256122	1	61	788323	0.000651679	FALSE
M	IGHV3-49	397210	0	88	171291	0.000618266	FALSE
M	IGHD1-1	7848	2	90	532990	0.000538933	FALSE
M	IGHD1-26	108021	0	134	92479	0.000440304	FALSE
M	IGHV5-10-1	3-Complex	1	75	344068	0.000431695	FALSE
M	IGHV1-38-4	138526	0	107	966812	0.000371851	FALSE
M	IGHV4-59	916283	1	69	741288	0.000329154	FALSE
M	IGHV4-59	916283	0	60	409163	0.000301196	FALSE
M	IGHV7-4-1	168447	0	91	438198	0.000296209	FALSE
M	IGHJ2	1015412	3	51	871170	0.000256148	FALSE
M	IGHD6-6	66750	0	122	20062	2.87222e-06	TRUE
M	IGHD2-8	1-DEL	0	51	566474	0.000244223	FALSE
M	IGHV1-3	136390	1	54	1139867	0.000156145	FALSE
M	IGHV1-45	541988	3	84	293759	0.000148868	FALSE
M	IGHV1-45	542015	3	84	293759	0.000148868	FALSE
M	IGHV3-64D	3-Complex	1	75	619775	0.000147068	FALSE
M	IGHD7-27	906103	0	113	7678	0.000145806	FALSE
M	IGHV3-21	349268	1	69	476857	0.000135115	FALSE
M	IGHV3-66	938779	1	62	816670	0.000130797	FALSE
M	IGHV3-66	939265	1	62	816670	0.000130797	FALSE
M	IGHV3-66	939153	1	62	816670	0.000130797	FALSE
M	IGHV3-66	938322	1	62	816670	0.000130797	FALSE
M	IGHV3-66	937036	1	62	816670	0.000130797	FALSE
M	IGHV3-66	936234	1	62	816670	0.000130797	FALSE
M	IGHV3-66	939307	1	62	816670	0.000130797	FALSE
M	IGHV3-66	940735	1	62	816670	0.000130797	FALSE
M	IGHV3-66	931022	1	62	816670	0.000130797	FALSE
M	IGHV3-66	929068	1	62	816670	0.000130797	FALSE
M	IGHV3-48	798295	1	65	798080	0.000119028	FALSE
M	IGHV4-31	603522	1	73	539913	0.000101606	FALSE
M	IGHD2-15	36319	0	136	117871	7.59427e-05	FALSE
M	IGHD2-15	35847	0	136	117871	7.59427e-05	FALSE
M	IGHD6-25	1160388	0	50	821618	7.35539e-05	FALSE
M	IGHD6-25	1158754	0	50	821618	7.35539e-05	FALSE
M	IGHD6-25	1156434	0	50	821618	7.35539e-05	FALSE
M	IGHD6-25	1158765	0	50	821618	7.35539e-05	FALSE
M	IGHD6-25	1158907	0	50	821618	7.35539e-05	FALSE
M	IGHD3-9	66750	0	122	153628	7.78166e-10	TRUE
M	IGHD6-25	1158434	0	50	821618	7.35539e-05	FALSE
M	IGHD6-25	1158321	0	50	821618	7.35539e-05	FALSE
M	IGHD6-25	1156712	0	50	821618	7.35539e-05	FALSE
M	IGHD6-25	1158753	0	50	821618	7.35539e-05	FALSE
M	IGHD6-25	1158035	0	50	821618	7.35539e-05	FALSE
M	IGHD6-25	1154345	0	50	821618	7.35539e-05	FALSE
M	IGHV3-49	397210	1	54	827401	6.81057e-05	FALSE
M	IGHV4-61	904390	1	70	895835	5.89769e-05	FALSE
M	IGHV3-7	206760	0	139	154320	5.7833e-05	FALSE
M	IGHV3-7	210608	0	139	154320	5.7833e-05	FALSE
M	IGHV3-7	207041	0	139	154320	5.7833e-05	FALSE
M	IGHV3-7	206710	0	139	154320	5.7833e-05	FALSE
M	IGHV3-7	205795	0	139	154320	5.7833e-05	FALSE
M	IGHV3-7	205106	0	139	154320	5.7833e-05	FALSE
M	IGHV3-7	202286	0	139	154320	5.7833e-05	FALSE
M	IGHV3-7	201380	0	139	154320	5.7833e-05	FALSE
M	IGHV3-7	201256	0	139	154320	5.7833e-05	FALSE
M	IGHV3-7	199808	0	139	154320	5.7833e-05	FALSE
M	IGHV3-7	199345	0	139	154320	5.7833e-05	FALSE
M	IGHV3-7	201122	0	139	154320	5.7833e-05	FALSE
M	IGHV3-7	193686	0	139	154320	5.7833e-05	FALSE
M	IGHV4-30-4	527195	3	127	508492	3.06309e-09	TRUE
M	IGHV4-30-4	527059	3	127	508492	3.06309e-09	TRUE
M	IGHV4-30-4	526870	3	127	508492	3.06309e-09	TRUE
M	IGHV4-30-4	526790	3	127	508492	3.06309e-09	TRUE
M	IGHV4-30-4	527001	3	127	508492	3.06309e-09	TRUE
M	IGHD3-22	32571	0	136	13996	4.30268e-07	TRUE
M	IGHV3-9	270253	1	77	219398	4.61293e-05	FALSE
M	IGHV4-61	904390	0	68	1065797	8.27612e-08	TRUE
M	IGHV1-2	2-DEL	1	61	117563	3.60415e-05	FALSE
M	IGHD5-24	27196	0	128	92394	3.43982e-05	FALSE
M	IGHD5-24	28309	0	128	92394	3.43982e-05	FALSE
M	IGHD5-24	28174	0	128	92394	3.43982e-05	FALSE
M	IGHD5-24	28146	0	128	92394	3.43982e-05	FALSE
M	IGHD5-24	28142	0	128	92394	3.43982e-05	FALSE
M	IGHV4-30-2	527443	4	122	504680	7.30337e-07	TRUE
M	IGHD5-24	28061	0	128	92394	3.43982e-05	FALSE
M	IGHD5-24	27986	0	128	92394	3.43982e-05	FALSE
M	IGHV3-20	358022	0	108	351813	3.93017e-08	TRUE
M	IGHV3-20	358472	0	108	351813	3.93017e-08	TRUE
M	IGHV3-20	358494	0	108	351813	3.93017e-08	TRUE
M	IGHD5-24	27968	0	128	92394	3.43982e-05	FALSE
M	IGHD5-24	27902	0	128	92394	3.43982e-05	FALSE
M	IGHD5-24	27192	0	128	92394	3.43982e-05	FALSE
M	IGHD5-24	27691	0	128	92394	3.43982e-05	FALSE
M	IGHD5-24	28311	0	128	92394	3.43982e-05	FALSE
M	IGHD5-24	27587	0	128	92394	3.43982e-05	FALSE
M	IGHD5-24	27535	0	128	92394	3.43982e-05	FALSE
M	IGHD5-24	27467	0	128	92394	3.43982e-05	FALSE
M	IGHD5-24	27263	0	128	92394	3.43982e-05	FALSE
M	IGHD5-24	27254	0	128	92394	3.43982e-05	FALSE
M	IGHD5-24	27246	0	128	92394	3.43982e-05	FALSE
M	IGHD5-24	27199	0	128	92394	3.43982e-05	FALSE
M	IGHD5-24	27195	0	128	92394	3.43982e-05	FALSE
M	IGHD5-24	27183	0	128	92394	3.43982e-05	FALSE
M	IGHD5-24	27187	0	128	92394	3.43982e-05	FALSE
M	IGHD5-24	27190	0	128	92394	3.43982e-05	FALSE
M	IGHD5-24	27561	0	128	92394	3.43982e-05	FALSE
M	IGHD5-24	28315	0	128	92394	3.43982e-05	FALSE
M	IGHD5-24	27194	0	128	92394	3.43982e-05	FALSE
M	IGHD5-24	28526	0	128	92394	3.43982e-05	FALSE
M	IGHD5-24	28530	0	128	92394	3.43982e-05	FALSE
M	IGHD5-24	28728	0	128	92394	3.43982e-05	FALSE
M	IGHD5-24	28919	0	128	92394	3.43982e-05	FALSE
M	IGHD5-24	28988	0	128	92394	3.43982e-05	FALSE
M	IGHD5-24	29225	0	128	92394	3.43982e-05	FALSE
M	IGHD5-24	29452	0	128	92394	3.43982e-05	FALSE
M	IGHV3-53	855602	1	72	869491	3.35386e-05	FALSE
M	IGHV3-53	848324	1	72	869491	3.35386e-05	FALSE
M	IGHV3-53	857851	1	72	869491	3.35386e-05	FALSE
M	IGHD3-10	1-DEL	0	51	456359	3.07502e-05	FALSE
M	IGHD3-3	66750	0	122	7848	2.67383e-05	FALSE
M	IGHV1-8	3-Complex	1	75	270300	2.63639e-05	FALSE
M	IGHV3-48	798295	2	57	389306	2.38447e-05	FALSE
M	IGHV1-2	2-DEL	0	66	122253	2.62591e-08	TRUE
M	IGHV3-23/-23D	5-DUP	3	58	281607	1.99674e-05	FALSE
M	IGHV1-69-2	7-mCNV	7-mCNV-DEL-1/7-mCNV-DEL-1	72	813842	7.0032e-06	TRUE
M	IGHD4-17	35847	0	136	447448	1.89969e-05	FALSE
M	IGHV3-43	791274	0	121	765970	4.31859e-06	TRUE
M	IGHD4-17	36319	0	136	447448	1.89969e-05	FALSE
M	IGHV2-70D	976121	2	99	960529	1.52335e-05	FALSE
M	IGHV4-4	2-DEL	0	66	111549	1.22868e-05	FALSE
M	IGHD5-18	65630	0	134	162361	1.21933e-05	FALSE
M	IGHD5-18	44013	0	134	162361	1.21933e-05	FALSE

## Sheet: Supplementary Data 6
Gene	Variant	P value
IGHV3-64	905731	6.88672e-57
IGHV3-53	855602	4.36035e-54
IGHV3-66	938779	4.99833e-49
IGHV3-48	798295	8.11186e-34
IGHV3-13	256156	1.65534e-31
IGHV7-4-1	168447	1.22136e-27
IGHV1-3	136390	2.02285e-25
IGHV1-2	2-DEL	2.61302e-22
IGHV3-43	791274	1.10918e-21
IGHV3-11	256122	8.77205e-18
IGHV4-39	744710	7.35493e-14
IGHV4-61	904390	1.20034e-13
IGHV4-4	2-DEL	7.36342e-10
IGHV3-9	270253	3.16542e-08
IGHV3-43D	652242	2.57823e-06
IGHV1-8	3-Complex	4.0771e-06
IGHV3-64D	3-Complex	4.0381e-05
IGHV3-49	397210	0.0115607
IGHV5-10-1	3-Complex	0.0122918
IGHV4-38-2	7-mCNV	0.0330225
IGHV1-69-2	7-mCNV	0.0374241
IGHV4-31	603522	0.193157
IGHV3-74	268755	0.357919
IGHV2-70D	976121	0.408471
IGHV3-7	206760	0.616179
IGHV3-21	349268	0.617348
IGHD2-2	9407	0.703406
IGHV1-45	541988	0.747918
IGHV1-38-4	138526	0.923019
IGHD2-8	1-DEL	1
IGHV4-28	680226	1
IGHV4-59	916283	1

## Sheet: Supplementary Data 7
Target	Primers
VH1	ASKCCCAGGTBCAGCTKGTRC
VH2	CAGRTCACCTTGAAGGAGTCTG
VH3	AGGTGTCCAGTGTGARGTGCAG
VH4	ATGGGTCCTGTCCCAGGTGC
VH5	TCCACAGTGAGAGTCTGTGCC
VH5-2	TTCTCCAAGGAGTCTGTGCCG
VH6	CAGGTACAGCTGCAGCAGTCA
IgM	GGTTGGGGCGGATGCACTCC
IgG	SGATGGGCCCTTGGTGGARGC
IgA	CGGGAAGACCTTGGGGCTGGT
